# Supplementary material for: ZDHHC5 interacts physically and functionally with DLG1 at primary cilia and regulates ciliary length and kidney morphology
Source: Front Cell Dev Biol. 2026 Jun 10;14:1805468. doi: 10.3389/fcell.2026.1805468 (PMC13290907; doi:10.3389/fcell.2026.1805468)
Supplement: Supplementary file 1 [file Table2.xlsx]

## Sheet: mass-spec-rDLG1-BioID2
Protein IDs	EntrezID	Gene names	TIER	DLG1_BIOID2_vs_BIOID2_WT_ratio	DLG1_BIOID2_vs_BIOID2_WT_q_value	DLG1_BIOID2_vs_BIOID2_WT_sigA	LFQ intensity JUN3659-S05-A-C13_BIOID2_WT_1	LFQ intensity JUN3659-S13-A-C14_BIOID2_WT_2	LFQ intensity JUN3659-S22-A-C15_BIOID2_WT_3	LFQ intensity JUN3659-S28-A-C16_BIOID2_WT_4	LFQ intensity JUN3659-S37-A-C17_BIOID2_WT_5	LFQ intensity JUN3659-S46-A-C18_BIOID2_WT_6	LFQ intensity JUN3659-S04-A-C25_DLG1_BIOID2_1	LFQ intensity JUN3659-S12-A-C26_DLG1_BIOID2_2	LFQ intensity JUN3659-S19-A-C27_DLG1_BIOID2_3	LFQ intensity JUN3659-S29-A-C28_DLG1_BIOID2_4	LFQ intensity JUN3659-S36-A-C29_DLG1_BIOID2_5	LFQ intensity JUN3659-S43-A-C30_DLG1_BIOID2_6	Intensity	HUMAN_protein	Function_UniProt	Localization_UniProt	Expression_UniProt	Keywords_UniProt	GOBP_name	GOMF_name	GOCC_name	Pfam	GSEA	Interpro_name	MIM_ID	PDB_ID	HPO_ALL_terms	Reactome_ID	Ciliopathy_PMID	CiliaGoldSTD
P27773	2923	Pdia3	1	8.48022	0.000125342	0	23.1717	0	0	0	0	0	24.0052	23.7258	24.2363	0	23.8055	24.2388	294700000	P30101	NA	Endoplasmic reticulum {ECO:0000269|PubMed:23826168}. Endoplasmic reticulum lumen {ECO:0000250}. Melanosome {ECO:0000269|PubMed:12643545, ECO:0000269|PubMed:17081065}. Note=Identified by mass spectrometry in melanosome fractions from stage I to stage IV (PubMed:12643545). {ECO:0000269|PubMed:12643545}.	Detected in the flagellum and head region of spermatozoa (at protein level). {ECO:0000269|PubMed:20400973}.	3D-structure|Acetylation|Complete proteome|Direct protein sequencing|Disulfide bond|Endoplasmic reticulum|Isomerase|Methylation|Phosphoprotein|Polymorphism|Redox-active center|Reference proteome|Repeat|Signal	antigen processing and presentation;antigen processing and presentation of exogenous antigen;antigen processing and presentation of exogenous peptide antigen;antigen processing and presentation of exogenous peptide antigen via MHC class I;antigen processing and presentation of exogenous peptide antigen via MHC class I, TAP-dependent;antigen processing and presentation of peptide antigen;antigen p…	catalytic activity;cysteine-type endopeptidase activity;cysteine-type peptidase activity;disulfide oxidoreductase activity;endopeptidase activity;hydrolase activity;hydrolase activity, acting on ester bonds;intramolecular oxidoreductase activity;intramolecular oxidoreductase activity, interconverting keto- and enol-groups;intramolecular oxidoreductase activity, transposing S-S bonds;isomerase act…	adherens junction;anchoring junction;cell junction;cell part;cell surface;cell-substrate adherens junction;cell-substrate junction;cytoplasmic membrane-bounded vesicle;cytoplasmic part;cytoplasmic vesicle;endoplasmic reticulum;endoplasmic reticulum lumen;endoplasmic reticulum part;extracellular membrane-bounded organelle;extracellular organelle;extracellular region part;extracellular vesicular ex…	Thioredoxin	APRELIKOVA_BRCA1_TARGETS;BAELDE_DIABETIC_NEPHROPATHY_DN;CAMP_UP.V1_UP;CASORELLI_ACUTE_PROMYELOCYTIC_LEUKEMIA_DN;CELLULAR_LOCALIZATION;chr15q15;CRX_NRL_DN.V1_DN;CUI_GLUCOSE_DEPRIVATION;CYSTEINE_TYPE_ENDOPEPTIDASE_ACTIVITY;CYSTEINE_TYPE_PEPTIDASE_ACTIVITY;CYTOPLASM;CYTOPLASMIC_PART;DAIRKEE_TERT_TARGETS_UP;ENDOPEPTIDASE_ACTIVITY;ENDOPLASMIC_RETICULUM;ESTABLISHMENT_OF_CELLULAR_LOCALIZATION;ESTABLISHM…	Disulphide_isomerase;Prot_disulphide_isomerase;Thioredoxin_CS;Thioredoxin_domain;Thioredoxin-like_fold	602046	2ALB;2DMM;2H8L;3F8U	NA	REACT_111178;REACT_23810;REACT_75795	NA	NA
Q91VS8	9855	Farp2	1	8.48022	0.00474365	0	0	0	0	0	0	0	0	0	23.8999	24.4707	24.7569	23.9931	241880000	O94887	Functions as guanine nucleotide exchange factor that activates RAC1. May have relatively low activity. Plays a role in the response to class 3 semaphorins and remodeling of the actin cytoskeleton. Plays a role in TNFSF11-mediated osteoclast differentiation, especially in podosome rearrangement and reorganization of the actin cytoskeleton. Regulates the activation of ITGB3, integrin signaling and …	NA	NA	Alternative splicing|Complete proteome|Guanine-nucleotide releasing factor|Phosphoprotein|Polymorphism|Reference proteome|Repeat	actin cytoskeleton organization;actin cytoskeleton reorganization;actin filament-based process;axon guidance;biological adhesion;biological regulation;cell adhesion;cell differentiation;cell maturation;cell surface receptor linked signaling pathway;cellular component assembly;cellular component organization;cellular component organization at cellular level;cellular component organization or bioge…	enzyme regulator activity;GTPase regulator activity;guanyl-nucleotide exchange factor activity;nucleoside-triphosphatase regulator activity;Rac guanyl-nucleotide exchange factor activity;Ras guanyl-nucleotide exchange factor activity;Rho guanyl-nucleotide exchange factor activity;small GTPase regulator activity	cell part;cytoplasm;cytoplasmic part;cytoskeleton;cytosol;extrinsic to membrane;intracellular non-membrane-bounded organelle;intracellular organelle;intracellular part;membrane part;non-membrane-bounded organelle;organelle	FA;FERM_C;FERM_M;FERM_N;PH;RhoGEF	ANATOMICAL_STRUCTURE_DEVELOPMENT;BOYLAN_MULTIPLE_MYELOMA_C_D_DN;BOYLAN_MULTIPLE_MYELOMA_D_CLUSTER_DN;BOYLAN_MULTIPLE_MYELOMA_PCA3_DN;BROWNE_HCMV_INFECTION_48HR_DN;CELL_DEVELOPMENT;CELL_MATURATION;chr2q37;CYTOPLASM;DEVELOPMENTAL_MATURATION;DODD_NASOPHARYNGEAL_CARCINOMA_UP;ENZYME_REGULATOR_ACTIVITY;FIGUEROA_AML_METHYLATION_CLUSTER_4_UP;FIGUEROA_AML_METHYLATION_CLUSTER_6_UP;FIGUEROA_AML_METHYLATION_…	Band_41_domain;DH-domain;Ez/rad/moesin_like;FERM/acyl-CoA-bd_prot_3-hlx;FERM_central;FERM_CS;FERM_domain;FERM_N;FERM_PH-like_C;FERM-adjacent;PH_domain;PH_like_dom;Ubiquitin-rel_dom	617586	NA	NA	REACT_19279	NA	NA
Q8BHD8	NA	Pcmtd2	1	8.48022	0.000499551	0	0	0	0	0	0	0	0	25.0181	25.4173	25.2391	25.8279	25.393	415400000	HUMAN58016	NA	NA	NA	NA	NA	NA	NA	NA	NA	NA	NA	NA	NA	NA	NA	NA
Q8C4B4	84747	Unc119b	1	8.48022	0.00124355	0	22.5532	0	0	0	0	0	22.8744	23.1283	23.143	0	22.6654	0	33447000000	A6NIH7	Myristoyl-binding protein that acts as a cargo adapter: specifically binds the myristoyl moiety of a subset of N- terminally myristoylated proteins and is required for their localization. Binds myristoylated NPHP3 and plays a key role in localization of NPHP3 to the primary cilium membrane. Does not bind all myristoylated proteins. Probably plays a role in trafficking proteins in photoreceptor ce…	Cell projection, cilium {ECO:0000269|PubMed:22085962}. Note=Enriched at the transition zone and extended into the proximal end of the cilium.	NA	Acetylation|Cell projection|Cilium|Cilium biogenesis/degradation|Complete proteome|Lipid-binding|Protein transport|Reference proteome|Transport	anatomical structure morphogenesis;cell part morphogenesis;cell projection morphogenesis;cell projection organization;cellular component morphogenesis;cellular component organization;cellular component organization at cellular level;cellular component organization or biogenesis;cellular component organization or biogenesis at cellular level;cellular developmental process;cellular process;cilium m…	binding;lipid binding	cell part;cell projection;cell projection part;ciliary transition zone;cilium;cilium part;cytoplasmic part;cytosol;intracellular organelle part;intracellular part;organelle part;primary cilium	GMP_PDE_delta	AMIT_EGF_RESPONSE_480_MCF10A;CAIRO_HEPATOBLASTOMA_UP;chr12q24;CREIGHTON_ENDOCRINE_THERAPY_RESISTANCE_2;FUJII_YBX1_TARGETS_DN;GALE_APL_WITH_FLT3_MUTATED_UP;GAVIN_FOXP3_TARGETS_CLUSTER_T7;GOLDRATH_NAIVE_VS_MEMORY_CD8_TCELL_DN;GRAESSMANN_APOPTOSIS_BY_DOXORUBICIN_UP;GRAESSMANN_RESPONSE_TO_MC_AND_DOXORUBICIN_UP;GSE13411_NAIVE_VS_MEMORY_BCELL_DN;GSE13485_CTRL_VS_DAY7_YF17D_VACCINE_PBMC_UP;GSE13485_PRE_…	GMP_PDE_delta;Ig_E-set	NA	NA	NA	REACT_268425	NA	NA
O35609	10067	Scamp3	1	8.48022	1.93917e-05	0	0	0	0	0	0	0	25.7591	26.1856	26.2027	26.0862	26.0882	26.2151	965400000	O14828	Functions in post-Golgi recycling pathways. Acts as a recycling carrier to the cell surface.	Membrane| Multi-pass membrane protein.	Widely expressed, with highest expression in heart and skeletal muscle.	Alternative splicing|Complete proteome|Isopeptide bond|Membrane|Phosphoprotein|Polymorphism|Protein transport|Reference proteome|Transmembrane|Transmembrane helix|Transport|Ubl conjugation	cellular process;establishment of localization;establishment of localization in cell;establishment of protein localization;Golgi vesicle transport;intracellular transport;post-Golgi vesicle-mediated transport;protein transport;response to chemical stimulus;response to external stimulus;response to extracellular stimulus;response to nutrient;response to nutrient levels;response to retinoic acid;re…	binding;enzyme binding;protein binding;ubiquitin protein ligase binding	cell part;cytoplasmic part;extracellular membrane-bounded organelle;extracellular organelle;extracellular region part;extracellular vesicular exosome;Golgi apparatus part;Golgi membrane;integral to membrane;intracellular organelle part;intracellular part;intrinsic to membrane;membrane;membrane part;membrane-bounded organelle;membrane-bounded vesicle;organelle;organelle membrane;organelle part;ves…	SCAMP	AACTGGA,MIR-145;ACEVEDO_LIVER_TUMOR_VS_NORMAL_ADJACENT_TISSUE_UP;ACTAYRNNNCCCR_UNKNOWN;ALCALA_APOPTOSIS;BENPORATH_MYC_MAX_TARGETS;BLALOCK_ALZHEIMERS_DISEASE_UP;BORCZUK_MALIGNANT_MESOTHELIOMA_UP;BOYAULT_LIVER_CANCER_SUBCLASS_G12_UP;CACGTG_V$MYC_Q2;CAGGTA_V$AREB6_01;CAGGTG_V$E12_Q6;CELLULAR_LOCALIZATION;CHIANG_LIVER_CANCER_SUBCLASS_UNANNOTATED_DN;chr1q21;CTTTGA_V$LEF1_Q2;CTTTGT_V$LEF1_Q2;DANG_BOUND…	SCAMP	606913	NA	NA	NA	NA	NA
Q9CQB2	84331	Fam195a	1	8.48022	1.35738e-05	0	0	0	0	0	23.7572	0	24.895	25.0542	25.2227	25.0985	24.5716	25.0312	454380000	Q9BUT9	NA	Cytoplasm, Stress granule {ECO:0000269|PubMed:26184334}. Nucleus {ECO:0000269|PubMed:26184334}.	NA	Acetylation|Alternative splicing|Complete proteome|Cytoplasm|Methylation|Nucleus|Phosphoprotein|Reference proteome	NA	NA	NA	FAM195	BHAT_ESR1_TARGETS_VIA_AKT1_UP;BILD_MYC_ONCOGENIC_SIGNATURE;CACTGTG,MIR-128A,MIR-128B;CHARAFE_BREAST_CANCER_LUMINAL_VS_MESENCHYMAL_UP;chr16p13;GOBERT_OLIGODENDROCYTE_DIFFERENTIATION_UP;GSE14026_TH1_VS_TH17_UP;GSE17974_1.5H_VS_72H_IL4_AND_ANTI_IL12_ACT_CD4_TCELL_DN;GSE17974_2.5H_VS_72H_IL4_AND_ANTI_IL12_ACT_CD4_TCELL_DN;GSE17974_CTRL_VS_ACT_IL4_AND_ANTI_IL12_1H_CD4_TCELL_UP;GSE2706_LPS_VS_R848_AND_…	FAM195	NA	NA	NA	NA	NA	NA
Q9DB42	51042	Znf593	1	8.48022	1.35788e-05	0	22.7575	0	0	0	0	0	24.5906	24.4307	24.483	24.1632	24.0121	23.9887	374390000	O00488	Negatively modulates the DNA binding activity of Oct-2 and therefore its transcriptional regulatory activity. Could act either by binding to DNA octamer or by interacting with Oct-2. May also be a modulator of other octamer-binding proteins.	Nucleus, nucleolus {ECO:0000269|PubMed:12429849}.	Ubiquitous. Detected in spleen, prostate, testis, small intestine, colon and to a minor level in thymus and peripheral blood leukocytes.	3D-structure|Complete proteome|DNA-binding|Metal-binding|Nucleus|Polymorphism|Reference proteome|Transcription|Transcription regulation|Zinc|Zinc-finger	biological regulation;biosynthetic process;cellular biosynthetic process;cellular macromolecule biosynthetic process;cellular macromolecule metabolic process;cellular metabolic process;cellular nitrogen compound metabolic process;cellular process;macromolecule biosynthetic process;macromolecule metabolic process;metabolic process;negative regulation of biological process;negative regulation of bi…	binding;cation binding;DNA binding;ion binding;metal ion binding;nucleic acid binding;protein binding transcription factor activity;transcription cofactor activity;transcription corepressor activity;transcription factor binding transcription factor activity	cell part;intracellular membrane-bounded organelle;intracellular non-membrane-bounded organelle;intracellular organelle;intracellular organelle part;intracellular part;membrane-bounded organelle;non-membrane-bounded organelle;nuclear part;nucleolus;nucleus;organelle;organelle part	zf-C2H2_jaz	ACEVEDO_LIVER_TUMOR_VS_NORMAL_ADJACENT_TISSUE_DN;AGUIRRE_PANCREATIC_CANCER_COPY_NUMBER_DN;BASSO_B_LYMPHOCYTE_NETWORK;BENPORATH_CYCLING_GENES;BENPORATH_MYC_MAX_TARGETS;BIOPOLYMER_METABOLIC_PROCESS;BLUM_RESPONSE_TO_SALIRASIB_UP;BOYAULT_LIVER_CANCER_SUBCLASS_G1_DN;BOYLAN_MULTIPLE_MYELOMA_C_D_UP;BROWNE_HCMV_INFECTION_16HR_UP;BROWNE_HCMV_INFECTION_20HR_UP;BRUINS_UVC_RESPONSE_LATE;CACGTG_V$MYC_Q2;CAGCT…	Znf_C2H2;Znf_C2H2_jaz;Znf_C2H2-like	616698	1ZR9	NA	NA	NA	NA
B2RRE7	54726	Otud4	1	8.48022	5.85373e-06	0	0	0	0	0	0	0	23.4864	0	23.3641	23.3885	23.2956	0	91793000	Q01804	Deubiquitinase which hydrolyzes the isopeptide bond between the ubiquitin C-terminus and the lysine epsilon-amino group of the target protein (PubMed:23827681, PubMed:25944111, PubMed:29395066). May negatively regulate inflammatory and pathogen recognition signaling in innate immune response. Upon phosphorylation at Ser-202 and Ser-204 residues, via IL-1 receptor and Toll-like receptor signaling …	Cytoplasm {ECO:0000269|PubMed:25944111}. Nucleus {ECO:0000269|PubMed:25944111}. Note=Primarily cytoplasmic. {ECO:0000269|PubMed:25944111}.	NA	Acetylation|Alternative splicing|Complete proteome|Cytoplasm|Direct protein sequencing|Hydrolase|Immunity|Innate immunity|Nucleus|Phosphoprotein|Polymorphism|Protease|Reference proteome|Thiol protease|Ubl conjugation pathway	cellular macromolecule metabolic process;cellular metabolic process;cellular process;cellular protein metabolic process;macromolecule metabolic process;macromolecule modification;metabolic process;primary metabolic process;protein deubiquitination;protein K48-linked deubiquitination;protein metabolic process;protein modification by small protein conjugation or removal;protein modification by smal…	catalytic activity;cysteine-type peptidase activity;hydrolase activity;peptidase activity;peptidase activity, acting on L-amino acid peptides;small conjugating protein-specific protease activity;ubiquitin-specific protease activity	NA	OTU	ACATATC,MIR-190;ACCAAAG,MIR-9;ACEVEDO_METHYLATED_IN_LIVER_CANCER_DN;ACTTTAT,MIR-142-5P;AGCACTT,MIR-93,MIR-302A,MIR-302B,MIR-302C,MIR-302D,MIR-372,MIR-373,MIR-520E,MIR-520A,MIR-526B,MIR-520B,MIR-520C,MIR-520D;AMUNDSON_POOR_SURVIVAL_AFTER_GAMMA_RADIATION_2G;ATGCTGC,MIR-103,MIR-107;ATTCTTT,MIR-186;BAELDE_DIABETIC_NEPHROPATHY_DN;BERENJENO_TRANSFORMED_BY_RHOA_UP;BRUINS_UVC_RESPONSE_MIDDLE;CACTTTG,MIR-…	OTU	611744	NA	NA	NA	NA	NA
O08599	6812	Stxbp1	1	8.48022	1.27267e-05	0	0	0	0	0	0	0	23.9411	23.9147	23.7323	0	23.6532	23.8143	92691000	P61764	May participate in the regulation of synaptic vesicle docking and fusion, possibly through interaction with GTP-binding proteins. Essential for neurotransmission and binds syntaxin, a component of the synaptic vesicle fusion machinery probably in a 1:1 ratio. Can interact with syntaxins 1, 2, and 3 but not syntaxin 4. May play a role in determining the specificity of intracellular fusion reaction…	Cytoplasm, cytosol {ECO:0000269|PubMed:20887364}. Membrane| Peripheral membrane protein.	Brain and spinal cord. Highly enriched in axons.	Alternative splicing|Complete proteome|Cytoplasm|Disease mutation|Epilepsy|Membrane|Mental retardation|Phosphoprotein|Polymorphism|Protein transport|Reference proteome|Transport	axon target recognition;biological adhesion;biological regulation;cell adhesion;cell communication;cell-cell adhesion;cell-cell signaling;cellular component organization;cellular component organization at cellular level;cellular component organization or biogenesis;cellular component organization or biogenesis at cellular level;cellular localization;cellular macromolecule localization;cellular me…	binding;identical protein binding;protein binding;SNARE binding;syntaxin binding;syntaxin-1 binding	cell part;cytoplasm;cytoplasmic membrane-bounded vesicle;cytoplasmic part;cytoplasmic vesicle;cytosol;extracellular membrane-bounded organelle;extracellular organelle;extracellular region part;extracellular vesicular exosome;intracellular membrane-bounded organelle;intracellular organelle;intracellular organelle part;intracellular part;macromolecular complex;membrane;membrane-bounded organelle;me…	Sec1	AAGCACA,MIR-218;BILD_E2F3_ONCOGENIC_SIGNATURE;BLALOCK_ALZHEIMERS_DISEASE_DN;BOYLAN_MULTIPLE_MYELOMA_C_D_UP;CAGGTG_V$E12_Q6;CAGTGTT,MIR-141,MIR-200A;CAHOY_NEURONAL;CAMP_UP.V1_DN;CGTSACG_V$PAX3_B;CHEN_METABOLIC_SYNDROM_NETWORK;chr9q34;ENK_UV_RESPONSE_EPIDERMIS_DN;FEVR_CTNNB1_TARGETS_UP;FLECHNER_PBL_KIDNEY_TRANSPLANT_OK_VS_DONOR_UP;FRASOR_RESPONSE_TO_ESTRADIOL_DN;GGGCGGR_V$SP1_Q6;GNF2_DNM1;GNF2_MAPT…	Sec1-like;Sec-1-like_dom2	602926	NA	Abnormal corpus callosum morphology|Abnormal myelination|Abnormality of movement|Abnormality of skin morphology|Abnormality of the antitragus|Abnormality of the fingernails|Abnormality of the metacarpal bones|Abnormality of vision|Absent speech|Aplasia/Hypoplasia of the cerebellum|Ataxia|Attention deficit hyperactivity disorder|Autism|Autosomal dominant inheritance|Camptodactyly of finger|Cerebra…	REACT_12591;REACT_15293;REACT_15309;REACT_15418;REACT_15425;REACT_18325;REACT_23947	NA	NA
P0CG14	NA	Chtf8	1	8.48022	0.00322678	0	0	0	0	0	0	0	24.2971	24.527	23.8659	0	23.6689	0	141270000	P0CG12	NA	NA	NA	NA	NA	NA	NA	NA	NA	NA	NA	NA	NA	NA	NA	NA
P16125;P00342	NA	Ldhb	1	8.48022	7.63591e-05	0	0	0	0	0	0	0	23.0609	23.441	23.3673	0	0	23.2059	163120000	NA	NA	NA	NA	NA	NA	NA	NA	NA	NA	NA	NA	NA	NA	NA	NA	NA
P18608	3150	Hmgn1	1	8.48022	0.0308635	0	0	0	0	0	0	0	24.4591	22.5574	23.738	21.1618	23.3124	22.0825	33943000	P05114	Binds to the inner side of the nucleosomal DNA thus altering the interaction between the DNA and the histone octamer. May be involved in the process which maintains transcribable genes in a unique chromatin conformation. Inhibits the phosphorylation of nucleosomal histones H3 and H2A by RPS6KA5/MSK1 and RPS6KA3/RSK2 (By similarity). {ECO:0000250}.	Nucleus. Cytoplasm. Note=Cytoplasmic enrichment upon phosphorylation. The RNA edited version localizes to the nucleus.	NA	Acetylation|ADP-ribosylation|Complete proteome|Cytoplasm|Direct protein sequencing|DNA-binding|Nucleus|Phosphoprotein|Reference proteome|RNA editing	anatomical structure morphogenesis;biological regulation;cellular component organization;cellular component organization at cellular level;cellular component organization or biogenesis;cellular component organization or biogenesis at cellular level;cellular macromolecule metabolic process;cellular metabolic process;cellular nitrogen compound metabolic process;cellular process;cellular response to…	binding;chromatin binding;DNA binding;nucleic acid binding	cell part;chromatin;chromosomal part;cytoplasm;intracellular membrane-bounded organelle;intracellular organelle;intracellular organelle part;intracellular part;membrane-bounded organelle;nucleus;organelle;organelle part	HMG14_17	AACATTC,MIR-409-3P;ACATTCC,MIR-1,MIR-206;ALCALA_APOPTOSIS;BAELDE_DIABETIC_NEPHROPATHY_DN;BAKKER_FOXO3_TARGETS_DN;BIOCARTA_P38MAPK_PATHWAY;BROWN_MYELOID_CELL_DEVELOPMENT_DN;CAIRO_LIVER_DEVELOPMENT_UP;CATTGTYY_V$SOX9_B1;CGTSACG_V$PAX3_B;chr21q22;CHROMATIN;CHROMOSOMAL_PART;CHROMOSOME;CTCTAGA,MIR-526C,MIR-518F,MIR-526A;DAWSON_METHYLATED_IN_LYMPHOMA_TCL1;DNA_BINDING;FEVR_CTNNB1_TARGETS_DN;FLECHNER_BIO…	HMGN_fam	163920	NA	NA	NA	NA	NA
P35601	NA	Rfc1	1	8.48022	0.00118208	0	0	0	23.3932	0	0	0	23.4942	23.604	23.695	24.1772	23.7806	0	268750000	NA	NA	NA	NA	NA	NA	NA	NA	NA	NA	NA	NA	NA	NA	NA	NA	NA
P51612	7508	Xpc	1	8.48022	0.0103099	0	0	0	0	0	22.0624	0	0	23.1697	23.6965	24.2719	23.2663	23.5279	58419000	Q01831	Involved in global genome nucleotide excision repair (GG-NER) by acting as damage sensing and DNA-binding factor component of the XPC complex. Has only a low DNA repair activity by itself which is stimulated by RAD23B and RAD23A. Has a preference to bind DNA containing a short single-stranded segment but not to damaged oligonucleotides. This feature is proposed to be related to a dynamic sensorXP…	Nucleus. Cytoplasm. Note=Omnipresent in the nucleus and consistently associates with and dissociates from DNA in the absence of DNA damage. Continuously shuttles between the cytoplasm and the nucleus, which is impeded by the presence of NER lesions.	NA	3D-structure|Alternative splicing|Complete proteome|Cytoplasm|Direct protein sequencing|Disease mutation|DNA damage|DNA repair|DNA-binding|Isopeptide bond|Nucleus|Phosphoprotein|Polymorphism|Reference proteome|Ubl conjugation|Xeroderma pigmentosum	biological regulation;catabolic process;cell cycle checkpoint;cellular catabolic process;cellular component organization;cellular component organization at cellular level;cellular component organization or biogenesis;cellular component organization or biogenesis at cellular level;cellular macromolecule catabolic process;cellular macromolecule metabolic process;cellular metabolic process;cellular …	binding;bubble DNA binding;damaged DNA binding;DNA binding;DNA insertion or deletion binding;DNA secondary structure binding;double-stranded DNA binding;loop DNA binding;mismatched DNA binding;nucleic acid binding;single-stranded DNA binding;structure-specific DNA binding	cell part;cytoplasm;extracellular membrane-bounded organelle;extracellular organelle;extracellular region part;extracellular vesicular exosome;intracellular membrane-bounded organelle;intracellular non-membrane-bounded organelle;intracellular organelle;intracellular organelle part;intracellular part;macromolecular complex;membrane;membrane-bounded organelle;membrane-bounded vesicle;non-membrane-b…	BHD_1;BHD_2;BHD_3;Rad4	AGUIRRE_PANCREATIC_CANCER_COPY_NUMBER_DN;AMUNDSON_DNA_DAMAGE_RESPONSE_TP53;BIOPOLYMER_METABOLIC_PROCESS;BLUM_RESPONSE_TO_SALIRASIB_UP;BROWNE_HCMV_INFECTION_8HR_DN;CELL_CYCLE_CHECKPOINT_GO_0000075;CELL_CYCLE_GO_0007049;CHEMNITZ_RESPONSE_TO_PROSTAGLANDIN_E2_DN;CHIARETTI_ACUTE_LYMPHOBLASTIC_LEUKEMIA_ZAP70;chr3p25;DAMAGED_DNA_BINDING;DARWICHE_PAPILLOMA_PROGRESSION_RISK;DEBIASI_APOPTOSIS_BY_REOVIRUS_I…	DNA_repair_Rad4;DNA_repair_Rad4_subgr;Rad4/PNGase_transGLS-fold;Rad4_beta-hairpin_dom1;Rad4_beta-hairpin_dom2;Rad4_beta-hairpin_dom3	613208	2A4J;2GGM;2OBH	Abnormality of extrapyramidal motor function|Abnormality of the dentition|Alopecia|Aminoaciduria|Ankyloblepharon|Arthralgia|Ataxia|Autosomal recessive inheritance|Basal cell carcinoma|Blepharitis|Cataract|Cerebral cortical atrophy|Childhood onset|Cognitive impairment|Conjunctival telangiectasia|Conjunctivitis|Craniofacial hyperostosis|Cryptorchidism|Cutaneous melanoma|Cutaneous photosensitivity|D…	REACT_257;REACT_311;REACT_355174;REACT_476	NA	NA
P58059	54460	Mrps21	1	8.48022	2.66431e-05	0	0	0	0	0	23.4746	0	24.2497	24.4897	24.9457	25.0488	24.8096	24.8191	464580000	P82921	NA	Mitochondrion {ECO:0000269|PubMed:25838379}.	NA	3D-structure|Complete proteome|Mitochondrion|Polymorphism|Reference proteome|Ribonucleoprotein|Ribosomal protein	biosynthetic process;cellular biosynthetic process;cellular component disassembly;cellular component disassembly at cellular level;cellular component organization;cellular component organization at cellular level;cellular component organization or biogenesis;cellular component organization or biogenesis at cellular level;cellular macromolecular complex disassembly;cellular macromolecular complex …	structural constituent of ribosome;structural molecule activity	cell part;cytoplasmic part;intracellular organelle part;intracellular part;macromolecular complex;membrane;mitochondrial inner membrane;mitochondrial membrane;mitochondrial part;mitochondrial small ribosomal subunit;organellar small ribosomal subunit;organelle inner membrane;organelle membrane;organelle part;ribonucleoprotein complex;small ribosomal subunit	Ribosomal_S21	ACEVEDO_LIVER_TUMOR_VS_NORMAL_ADJACENT_TISSUE_UP;chr1q21;CREIGHTON_ENDOCRINE_THERAPY_RESISTANCE_1;CYTOPLASM;CYTOPLASMIC_PART;FIGUEROA_AML_METHYLATION_CLUSTER_6_UP;GGAANCGGAANY_UNKNOWN;GSE11924_TH1_VS_TH2_CD4_TCELL_UP;GSE15930_STIM_VS_STIM_AND_IFNAB_24H_CD8_T_CELL_UP;GSE15930_STIM_VS_STIM_AND_IL-12_24H_CD8_T_CELL_UP;GSE15930_STIM_VS_STIM_AND_IL-12_72H_CD8_T_CELL_UP;GSE17721_0.5H_VS_4H_GARDIQUIMOD_…	Ribosomal_S21	611984	NA	NA	REACT_267634;REACT_268133;REACT_268261	NA	NA
P59326	54915	Ythdf1	1	8.48022	5.39754e-05	0	23.6672	0	0	0	0	0	24.8263	24.8397	24.7351	24.8731	24.6373	24.5443	247700000	Q9BYJ9	Specifically recognizes and binds N6-methyladenosine (m6A)-containing mRNAs, and promotes mRNA translation efficiency (PubMed:24284625, PubMed:26046440, PubMed:26318451). M6A is a modification present at internal sites of mRNAs and some non- coding RNAs and plays a role in the efficiency of mRNA splicing, processing and stability (PubMed:24284625). Acts as a regulator of mRNA translation efficien…	Cytoplasm {ECO:0000303|PubMed:26046440}.	NA	3D-structure|Acetylation|Alternative splicing|Complete proteome|Cytoplasm|Phosphoprotein|Reference proteome|RNA-binding	NA	NA	NA	YTH	ACTGCCT,MIR-34B;AGUIRRE_PANCREATIC_CANCER_COPY_NUMBER_UP;BIDUS_METASTASIS_UP;chr20q13;CTGTTAC,MIR-194;CTTGTAT,MIR-381;GCM_CSNK1D;GCM_RAB10;GSE10239_MEMORY_VS_KLRG1HIGH_EFF_CD8_TCELL_DN;GSE13306_RA_VS_UNTREATED_TCONV_UP;GSE13306_TREG_VS_TCONV_LAMINA_PROPRIA_DN;GSE14308_TH1_VS_INDUCED_TREG_DN;GSE14308_TH17_VS_INDUCED_TREG_DN;GSE17721_0.5H_VS_4H_CPG_BMDM_DN;GSE17721_CPG_VS_GARDIQUIMOD_4H_BMDM_UP;GSE…	YTH_domain	616529	4RCI;4RCJ	NA	NA	NA	NA
P62915	2959	Gtf2b	1	8.48022	5.04849e-06	0	0	0	0	0	0	21.0647	23.4134	23.7512	23.8887	23.7761	23.7382	23.9782	209570000	Q00403	General transcription factor that plays a role in transcription initiation by RNA polymerase II (Pol II). Involved in the pre-initiation complex (PIC) formation and Pol II recruitment at promoter DNA (PubMed:1876184, PubMed:1946368, PubMed:1517211, PubMed:3818643, PubMed:3029109, PubMed:8413225, PubMed:8515820, PubMed:8516311, PubMed:8516312, PubMed:7601352, PubMed:9420329, PubMed:12931194, PubMe…	Nucleus {ECO:0000269|PubMed:12931194}. Chromosome {ECO:0000269|PubMed:24441171}. Note=Non-acetylated form colocalizes with DNA in the G0/1, S and G2 phases of the cell cycle, but not during mitosis (PubMed:24441171). Acetylated form colocalizes at transcriptionally silent mitotic chromatids during mitosis at metaphase, anaphase, and telophase phases of the cell cycle (PubMed:24441171). {ECO:00002…	Expressed in the inner cell mass forming the embryoblast (PubMed:24441171). Not detected in cells from the outer thin layer trophoblast (at protein level) (PubMed:24441171). {ECO:0000269|PubMed:24441171}.	3D-structure|Acetylation|Acyltransferase|Chromosome|Complete proteome|DNA-binding|Host-virus interaction|Metal-binding|Nucleus|Phosphoprotein|Polymorphism|Reference proteome|Repeat|Transcription|Transcription regulation|Transferase|Zinc|Zinc-finger	biological regulation;biosynthetic process;cellular biosynthetic process;cellular macromolecule biosynthetic process;cellular macromolecule metabolic process;cellular metabolic process;cellular nitrogen compound metabolic process;cellular process;gene expression;macromolecule biosynthetic process;macromolecule metabolic process;metabolic process;nitrogen compound metabolic process;nucleic acid me…	binding;cation binding;core promoter binding;DNA binding;hormone receptor binding;ion binding;metal ion binding;nuclear hormone receptor binding;nucleic acid binding;protein binding;receptor binding;regulatory region DNA binding;regulatory region nucleic acid binding;thyroid hormone receptor binding;transcription factor binding;transcription regulatory region DNA binding;transition metal ion bind…	cell part;intracellular membrane-bounded organelle;intracellular non-membrane-bounded organelle;intracellular organelle;intracellular organelle part;intracellular part;membrane-bounded organelle;non-membrane-bounded organelle;nuclear part;nucleolus;nucleoplasm;nucleus;organelle;organelle part	TF_Zn_Ribbon;TFIIB	BIOCARTA_RARRXR_PATHWAY;BIOPOLYMER_METABOLIC_PROCESS;BROWNE_HCMV_INFECTION_16HR_UP;BUYTAERT_PHOTODYNAMIC_THERAPY_STRESS_UP;CHARAFE_BREAST_CANCER_LUMINAL_VS_BASAL_DN;chr1p22;CTAGGAA,MIR-384;DEURIG_T_CELL_PROLYMPHOCYTIC_LEUKEMIA_DN;DIAZ_CHRONIC_MEYLOGENOUS_LEUKEMIA_UP;ENK_UV_RESPONSE_KERATINOCYTE_UP;FLECHNER_PBL_KIDNEY_TRANSPLANT_REJECTED_VS_OK_DN;GENERAL_RNA_POLYMERASE_II_TRANSCRIPTION_FACTOR_ACTI…	Cyclin-like;TFIIB;TFIIB_CS;TFIIB_cyclin;Znf_TFIIB	189963	1C9B;1DL6;1RLY;1RO4;1TFB;1VOL;2PHG	NA	REACT_1655;REACT_1851;REACT_2089;REACT_22107;REACT_6233;REACT_6253;REACT_6332;REACT_834	NA	NA
P63158	3146	Hmgb1	1	8.48022	0.00424343	0	0	0	0	22.7377	0	0	24.7288	24.4635	23.605	0	23.8442	24.6973	286770000	P09429	Multifunctional redox sensitive protein with various roles in different cellular compartments. In the nucleus is one of the major chromatin-associated non-histone proteins and acts as a DNA chaperone involved in replication, transcription, chromatin remodeling, V(D)J recombination, DNA repair and genome stability. Proposed to be an universal biosensor for nucleic acids. Promotes host inflammatory…	Nucleus {ECO:0000269|PubMed:12231511, ECO:0000269|PubMed:17114460, ECO:0000269|PubMed:20819940, ECO:0000269|PubMed:22869893, ECO:0000269|PubMed:27362237}. Chromosome {ECO:0000250|UniProtKB:P10103, ECO:0000250|UniProtKB:P63159, ECO:0000305}. Cytoplasm {ECO:0000269|PubMed:11154118, ECO:0000269|PubMed:12231511, ECO:0000269|PubMed:17114460, ECO:0000269|PubMed:20819940, ECO:0000269|PubMed:22869893}. S…	Ubiquituous. Expressed in platelets (PubMed:11154118). {ECO:0000269|PubMed:11154118}.	3D-structure|Acetylation|Adaptive immunity|ADP-ribosylation|Autophagy|Cell membrane|Chemotaxis|Chromosome|Complete proteome|Cytoplasm|Direct protein sequencing|Disulfide bond|DNA damage|DNA recombination|DNA repair|DNA-binding|Endosome|Immunity|Inflammatory response|Innate immunity|Membrane|Nucleus|Oxidation|Phosphoprotein|Polymorphism|Reference proteome|Repeat|Secreted	apoptosis;base-excision repair, DNA ligation;biological regulation;catabolic process;cell activation;cell chemotaxis;cell death;cell migration;cell motility;cell projection organization;cellular catabolic process;cellular component disassembly;cellular component disassembly at cellular level;cellular component disassembly involved in apoptosis;cellular component movement;cellular component organi…	binding;chemoattractant activity;chromatin binding;cytokine activity;damaged DNA binding;DNA bending activity;DNA binding;double-stranded DNA binding;nucleic acid binding;nucleic acid binding transcription factor activity;protein binding;RAGE receptor binding;receptor binding;repressing transcription factor binding;sequence-specific DNA binding transcription factor activity;single-stranded DNA bi…	cell part;cell surface;chromosome;condensed chromosome;extracellular region;extracellular region part;extracellular space;intracellular membrane-bounded organelle;intracellular non-membrane-bounded organelle;intracellular organelle;intracellular organelle part;intracellular part;membrane-bounded organelle;non-membrane-bounded organelle;nuclear part;nucleoplasm;nucleus;organelle;organelle part	HMG_box;HMG_box_2	AACTTT_UNKNOWN;ACACTAC,MIR-142-3P;AFFAR_YY1_TARGETS_DN;AGCGCAG,MIR-191;AMBROSINI_FLAVOPIRIDOL_TREATMENT_TP53;ANTI_APOPTOSIS;APOPTOSIS_GO;BASE_EXCISION_REPAIR;BCAT_BILD_ET_AL_UP;BIOCARTA_DNAFRAGMENT_PATHWAY;BIOPOLYMER_METABOLIC_PROCESS;BLUM_RESPONSE_TO_SALIRASIB_DN;BYSTRYKH_HEMATOPOIESIS_STEM_CELL_QTL_TRANS;CATRRAGC_UNKNOWN;CATTGTYY_V$SOX9_B1;CELL_DEVELOPMENT;CELLULAR_COMPONENT_ASSEMBLY;chr13q12;C…	HMG_box_dom;HMG_boxA_CS	163905	2LY4;2RTU;2YRQ	NA	REACT_118563;REACT_13462;REACT_163773;REACT_21281;REACT_24969;REACT_25195	NA	NA
Q00288	7849	Pax8	1	8.48022	3.34634e-05	0	0	0	22.4016	0	0	0	23.7768	24.0991	24.1018	23.2404	23.6757	23.9377	217130000	Q06710	Transcription factor for the thyroid-specific expression of the genes exclusively expressed in the thyroid cell type, maintaining the functional differentiation of such cells.	Nucleus.	Expressed in the excretory system, thyroid gland and Wilms tumors.	3D-structure|Alternative splicing|Complete proteome|Congenital hypothyroidism|Developmental protein|Differentiation|Disease mutation|DNA-binding|Nucleus|Paired box|Phosphoprotein|Polymorphism|Reference proteome|Transcription|Transcription regulation	anatomical structure development;anatomical structure formation involved in morphogenesis;anatomical structure morphogenesis;biological regulation;biosynthetic process;branching involved in ureteric bud morphogenesis;branching morphogenesis of a tube;cell morphogenesis;cell morphogenesis involved in differentiation;cellular biosynthetic process;cellular component morphogenesis;cellular component …	binding;core promoter binding;core promoter sequence-specific DNA binding;DNA binding;G-protein coupled receptor activity;molecular transducer activity;nucleic acid binding;nucleic acid binding transcription factor activity;protein-hormone receptor activity;receptor activity;regulatory region DNA binding;regulatory region nucleic acid binding;RNA polymerase II core promoter sequence-specific DNA …	cell part;intracellular membrane-bounded organelle;intracellular organelle;intracellular organelle part;intracellular part;membrane-bounded organelle;nuclear part;nucleoplasm;nucleus;organelle;organelle part	PAX;Pax2_C	AAAGACA,MIR-511;ANATOMICAL_STRUCTURE_DEVELOPMENT;ANATOMICAL_STRUCTURE_MORPHOGENESIS;ATTACAT,MIR-380-3P;BANDRES_RESPONSE_TO_CARMUSTIN_MGMT_48HR_DN;BENPORATH_EED_TARGETS;BENPORATH_ES_WITH_H3K27ME3;BENPORATH_PRC2_TARGETS;BENPORATH_SUZ12_TARGETS;BIOPOLYMER_METABOLIC_PROCESS;BONOME_OVARIAN_CANCER_SURVIVAL_SUBOPTIMAL_DEBULKING;BUYTAERT_PHOTODYNAMIC_THERAPY_STRESS_UP;CCCAGAG,MIR-326;CHANG_IMMORTALIZED_B…	Homeodomain-like;Paired_dom;Pax2_C;WHTH_DNA-bd_dom	167415	2K27	Abdominal distention|Autosomal dominant inheritance|Bradycardia|Coarse facial features|Congenital hypothyroidism|Constipation|Delayed skeletal maturation|Dry skin|Ectopic thyroid|Fatigue|Feeding difficulties|Feeding difficulties in infancy|Generalized hypotonia|Global developmental delay|Goiter|Growth delay|Hoarse cry|Hyperbilirubinemia|Hypersomnia|Hypothermia|Hypothyroidism|Increased thyroid-sti…	NA	NA	NA
Q3THE2;Q9CQ19	NA	Myl12b	1	8.48022	0.016526	0	0	0	0	0	0	0	27.9167	27.543	27.0109	0	0	26.8887	1408400000	NA	NA	NA	NA	NA	NA	NA	NA	NA	NA	NA	NA	NA	NA	NA	NA	NA
Q80W68	55243	Kirrel	1	8.48022	1.19576e-05	0	0	23.3026	0	0	0	0	25.2991	25.8778	25.7331	25.7724	25.9754	25.6469	371490000	Q96J84	Plays a significant role in the normal development and function of the glomerular permeability. Signaling protein that needs the presence of TEC kinases to fully trans-activate the transcription factor AP-1 (By similarity). {ECO:0000250}.	Cell membrane {ECO:0000305}| Single-pass type I membrane protein {ECO:0000305}. Note=Predominantly located at podocyte slit diaphragm.	Abundantly expressed in kidney. Specifically expressed in podocytes of kidney glomeruli. {ECO:0000269|PubMed:11416156}.	Alternative splicing|Cell membrane|Complete proteome|Disulfide bond|Glycoprotein|Immunoglobulin domain|Membrane|Phosphoprotein|Polymorphism|Reference proteome|Repeat|Signal|Transmembrane|Transmembrane helix	biological adhesion;biological regulation;cell adhesion;cell-cell adhesion;cellular component organization;cellular component organization or biogenesis;cellular process;establishment of localization;excretion;multicellular organismal process;negative regulation of biological process;negative regulation of cellular metabolic process;negative regulation of cellular process;negative regulation of c…	binding;cytoskeletal protein binding;myosin binding;protein binding	cell junction;cell part;cell projection membrane;cell projection part;cell-cell junction;cytoplasmic part;dendritic shaft;extracellular membrane-bounded organelle;extracellular organelle;extracellular region part;extracellular vesicular exosome;integral to membrane;intracellular part;intrinsic to membrane;membrane;membrane part;membrane raft;membrane-bounded organelle;membrane-bounded vesicle;org…	C2-set_2;I-set	ACEVEDO_METHYLATED_IN_LIVER_CANCER_DN;CERVERA_SDHB_TARGETS_2;CHARAFE_BREAST_CANCER_LUMINAL_VS_BASAL_DN;CHARAFE_BREAST_CANCER_LUMINAL_VS_MESENCHYMAL_DN;chr1q21;CTTTGT_V$LEF1_Q2;CUI_TCF21_TARGETS_2_DN;FORTSCHEGGER_PHF8_TARGETS_DN;GSE17721_LPS_VS_PAM3CSK4_16H_BMDM_DN;GSE29615_DAY3_VS_DAY7_LAIV_FLU_VACCINE_PBMC_UP;GSE37416_CTRL_VS_3H_F_TULARENSIS_LVS_NEUTROPHIL_DN;GSE6566_STRONG_VS_WEAK_DC_STIMULATED…	CD80_C2-set;Ig_I-set;Ig_sub;Ig_sub2;Ig-like_dom;Ig-like_fold	607428	NA	NA	REACT_23832	NA	NA
Q8BI84	NA	Mia3	1	8.48022	0.000536567	0	0	0	0	0	0	0	22.5417	22.5408	22.129	0	0	22.1214	65807000	NA	NA	NA	NA	NA	NA	NA	NA	NA	NA	NA	NA	NA	NA	NA	NA	NA
Q8BJU0	6449	Sgta	1	8.48022	0.000726535	0	0	0	0	0	0	0	23.711	23.2332	23.096	0	0	23.5752	121200000	O43765	Co-chaperone that binds misfolded and hydrophobic patches-containing client proteins in the cytosol. Mediates their targeting to the endoplasmic reticulum but also regulates their sorting to the proteasome when targeting fails (PubMed:28104892). Functions in tail-anchored/type II transmembrane proteins membrane insertion constituting with ASNA1 and the BAG6 complex a targeting module (PubMed:2810…	Cytoplasm {ECO:0000269|PubMed:16580629}. Nucleus {ECO:0000269|PubMed:16580629}. Note=Co-localizes with HSP90AB1 in the cytoplasm. Increased nuclear accumulation seen during cell apoptosis. {ECO:0000269|PubMed:16580629}.	Ubiquitous.	3D-structure|Acetylation|Chaperone|Complete proteome|Cytoplasm|Direct protein sequencing|Host-virus interaction|Nucleus|Phosphoprotein|Reference proteome|Repeat|TPR repeat	viral reproduction	NA	cell part;cytoplasm;intracellular part	TPR_1	BENPORATH_SOX2_TARGETS;BLALOCK_ALZHEIMERS_DISEASE_UP;chr19p13;CUI_TCF21_TARGETS_2_UP;CYTOPLASM;DAIRKEE_TERT_TARGETS_UP;DARWICHE_PAPILLOMA_PROGRESSION_RISK;DARWICHE_PAPILLOMA_RISK_HIGH_VS_LOW_DN;DOANE_RESPONSE_TO_ANDROGEN_DN;DOUGLAS_BMI1_TARGETS_UP;FULCHER_INFLAMMATORY_RESPONSE_LECTIN_VS_LPS_UP;GLI1_UP.V1_UP;GRADE_COLON_CANCER_UP;GSE11864_CSF1_PAM3CYS_VS_CSF1_IFNG_PAM3CYS_IN_MAC_DN;GSE13306_TREG_R…	TPR_1;TPR_repeat;TPR-contain_dom;TPR-like_helical_dom	603419	2VYI;4CPG;4GOD;4GOE;4GOF	NA	NA	NA	NA
Q8BP71	23543	Rbfox2	1	8.48022	0.000148621	0	0	0	0	0	0	0	24.0344	0	0	23.7278	23.6604	24.0155	73780000	O43251	RNA-binding protein that regulates alternative splicing events by binding to 5'-UGCAUGU-3' elements. Prevents binding of U2AF2 to the 3'-splice site. Regulates alternative splicing of tissue-specific exons and of differentially spliced exons during erythropoiesis (By similarity). RNA-binding protein that seems to act as a coregulatory factor of ER-alpha. {ECO:0000250, ECO:0000269|PubMed:11875103}.	Nucleus. Cytoplasm {ECO:0000250}.	NA	3D-structure|Alternative splicing|Complete proteome|Cytoplasm|Methylation|mRNA processing|mRNA splicing|Nucleus|Phosphoprotein|Reference proteome|RNA-binding	anatomical structure morphogenesis;biological regulation;cell migration;cell migration in hindbrain;cell motility;cell part morphogenesis;cell projection morphogenesis;cell projection organization;cellular component morphogenesis;cellular component movement;cellular component organization;cellular component organization at cellular level;cellular component organization or biogenesis;cellular comp…	binding;mRNA binding;nucleic acid binding;nucleotide binding;protein binding;protein binding transcription factor activity;RNA binding;transcription cofactor activity;transcription corepressor activity;transcription factor binding;transcription factor binding transcription factor activity	cell part;cytoplasm;intracellular membrane-bounded organelle;intracellular organelle;intracellular organelle part;intracellular part;membrane-bounded organelle;nuclear part;nucleoplasm;nucleus;organelle;organelle part	Fox-1_C;RRM_1	ACCAAAG,MIR-9;AGUIRRE_PANCREATIC_CANCER_COPY_NUMBER_DN;AMUNDSON_POOR_SURVIVAL_AFTER_GAMMA_RADIATION_2G;ATACCTC,MIR-202;ATTCTTT,MIR-186;BENPORATH_NANOG_TARGETS;BIOPOLYMER_METABOLIC_PROCESS;BOYAULT_LIVER_CANCER_SUBCLASS_G1_UP;CAGCTG_V$AP4_Q5;CAGGTA_V$AREB6_01;CASORELLI_ACUTE_PROMYELOCYTIC_LEUKEMIA_DN;CELL_PROLIFERATION_GO_0008283;CHARAFE_BREAST_CANCER_LUMINAL_VS_BASAL_DN;chr22q12;CSR_EARLY_UP.V1_DN…	Fox-1_C_dom;Nucleotide-bd_a/b_plait;RNA-bd_Fox-1;RRM_dom	612149	2CQ3	NA	NA	NA	NA
Q8BVD5	NA	Mpp7	1	8.48022	0.0046417	0	0	0	0	0	0	0	24.2515	24.925	24.9984	26.04	25.6514	24.8671	165620000	NA	NA	NA	NA	NA	NA	NA	NA	NA	NA	NA	NA	NA	NA	NA	NA	NA
Q8VDU0	29899	Gpsm2	1	8.48022	0.0028263	0	0	0	0	0	0	0	25.5663	26.6476	27.2728	26.7618	27.5211	26.8383	388510000	P81274	Plays an important role in mitotic spindle pole organization via its interaction with NUMA1 (PubMed:11781568, PubMed:15632202, PubMed:21816348). Required for cortical dynein- dynactin complex recruitment during metaphase (PubMed:22327364). Plays a role in metaphase spindle orientation (PubMed:22327364). Plays also an important role in asymmetric cell divisions (PubMed:21816348). Has guanine nucle…	Cytoplasm {ECO:0000269|PubMed:11781568, ECO:0000269|PubMed:15632202, ECO:0000269|PubMed:22074847}. Cytoplasm, cell cortex {ECO:0000269|PubMed:15632202, ECO:0000269|PubMed:21816348, ECO:0000269|PubMed:22074847, ECO:0000269|PubMed:22327364}. Cytoplasm, cytoskeleton, spindle pole {ECO:0000269|PubMed:11781568, ECO:0000269|PubMed:21816348}. Lateral cell membrane {ECO:0000269|PubMed:26766442}. Note=Loc…	Ubiquitously expressed.	3D-structure|Cell cycle|Cell division|Cell membrane|Complete proteome|Cytoplasm|Cytoskeleton|Deafness|Membrane|Mitosis|Nucleotide-binding|Phosphoprotein|Reference proteome|Repeat|TPR repeat|Transport	biological regulation;cell cycle process;cell differentiation;cell surface receptor linked signaling pathway;cellular component organization;cellular component organization at cellular level;cellular component organization or biogenesis;cellular component organization or biogenesis at cellular level;cellular developmental process;cellular process;cellular response to stimulus;cytoskeleton organiz…	binding;enzyme regulator activity;GTPase regulator activity;identical protein binding;nucleoside-triphosphatase regulator activity;protein binding	apical part of cell;cell cortex;cell part;cytoplasm;cytoplasmic part;intracellular part	GoLoco;TPR_1;TPR_7	ATM_DN.V1_DN;BENPORATH_CYCLING_GENES;BENPORATH_PROLIFERATION;BLUM_RESPONSE_TO_SALIRASIB_DN;BROWNE_HCMV_INFECTION_14HR_DN;CAMPS_COLON_CANCER_COPY_NUMBER_DN;CASORELLI_ACUTE_PROMYELOCYTIC_LEUKEMIA_DN;CELL_SURFACE_RECEPTOR_LINKED_SIGNAL_TRANSDUCTION_GO_0007166;CHARAFE_BREAST_CANCER_LUMINAL_VS_BASAL_DN;chr1p13;CHYLA_CBFA2T3_TARGETS_DN;CRX_DN.V1_UP;CRX_NRL_DN.V1_UP;DODD_NASOPHARYNGEAL_CARCINOMA_DN;FOST…	GoLoco_motif;TPR_1;TPR_repeat;TPR-contain_dom;TPR-like_helical_dom	609245	3SF4	Arachnoid cyst|Autosomal recessive inheritance|Cerebellar dysplasia|Cerebellar hypoplasia|Dysplastic corpus callosum|Gray matter heterotopias|Hydrocephalus|Hypoplasia of the corpus callosum|Intellectual disability, mild|Large foramen magnum|Partial agenesis of the corpus callosum|Polymicrogyria|Seizures|Severe sensorineural hearing impairment|Ventriculomegaly	NA	NA	NA
Q8VDZ4	25921	Zdhhc5	1	8.48022	0.000125342	0	0	0	0	0	0	0	26.2293	26.6926	26.2419	26.2983	26.6378	26.0151	520930000	Q9C0B5	Palmitoyl acyltransferase for the G-protein coupled receptor SSTR5. Also palmitoylates FLOT2 (By similarity). {ECO:0000250, ECO:0000269|PubMed:21820437}.	Cell membrane {ECO:0000250}| Multi-pass membrane protein {ECO:0000250}.	NA	Acyltransferase|Alternative splicing|Cell membrane|Complete proteome|Lipoprotein|Membrane|Methylation|Palmitate|Phosphoprotein|Reference proteome|Transferase|Transmembrane|Transmembrane helix	cellular macromolecule metabolic process;cellular metabolic process;cellular process;cellular protein metabolic process;macromolecule metabolic process;macromolecule modification;metabolic process;primary metabolic process;protein acylation;protein lipidation;protein metabolic process;protein modification process;protein palmitoylation	binding;catalytic activity;cation binding;ion binding;metal ion binding;palmitoyltransferase activity;protein-cysteine S-acyltransferase activity;protein-cysteine S-palmitoleyltransferase activity;S-acyltransferase activity;transferase activity;transferase activity, transferring acyl groups;transferase activity, transferring acyl groups other than amino-acyl groups;transition metal ion binding;zi…	cell part;cell projection;dendrite;integral to membrane;intrinsic to membrane;membrane;membrane part;neuron projection;plasma membrane	zf-DHHC	AACTTT_UNKNOWN;AAGCAAT,MIR-137;ACCAAAG,MIR-9;ACEVEDO_NORMAL_TISSUE_ADJACENT_TO_LIVER_TUMOR_DN;AGGAGTG,MIR-483;AMUNDSON_GENOTOXIC_SIGNATURE;BYSTRYKH_HEMATOPOIESIS_STEM_CELL_QTL_TRANS;CAGCAGG,MIR-370;CAGCCTC,MIR-485-5P;CAGGTA_V$AREB6_01;CCAATNNSNNNGCG_UNKNOWN;chr11q13;CTGCAGY_UNKNOWN;CTTTGT_V$LEF1_Q2;DAWSON_METHYLATED_IN_LYMPHOMA_TCL1;DURCHDEWALD_SKIN_CARCINOGENESIS_DN;GAGACTG,MIR-452;GARY_CD5_TARG…	Znf_DHHC_palmitoyltrfase	614586	NA	NA	NA	NA	NA
Q9CPV5	NA	Pmf1	1	8.48022	0.000130671	0	0	0	0	0	0	0	23.8908	24.1153	24.2608	0	23.7622	0	181730000	HUMAN52709	NA	NA	NA	NA	NA	NA	NA	NA	NA	NA	NA	NA	NA	NA	NA	NA
Q9CPV5	100527963	Pmf1	1	8.48022	0.000130671	0	0	0	0	0	0	0	23.8908	24.1153	24.2608	0	23.7622	0	181730000	Q6P1K2	Part of the MIS12 complex which is required for normal chromosome alignment and segregation and kinetochore formation during mitosis. May act as a cotranscription partner of NFE2L2 involved in regulation of polyamine-induced transcription of SSAT. {ECO:0000269|PubMed:10419538, ECO:0000269|PubMed:11256947, ECO:0000269|PubMed:15502821, ECO:0000269|PubMed:16585270}.	Nucleus {ECO:0000269|PubMed:16585270}. Chromosome, centromere, kinetochore {ECO:0000269|PubMed:16585270}. Note=Associated with the kinetochore.	Highest levels of expression in heart and skeletal muscle, with significant levels expressed in kidney and liver. {ECO:0000269|PubMed:10419538}.	3D-structure|Activator|Alternative splicing|Cell cycle|Cell division|Centromere|Chromosome|Chromosome partition|Coiled coil|Complete proteome|Kinetochore|Mitosis|Nucleus|Polymorphism|Reference proteome|Transcription|Transcription regulation	biological regulation;biosynthetic process;cell cycle;cell cycle phase;cell cycle process;cell division;cellular biosynthetic process;cellular component organization;cellular component organization at cellular level;cellular component organization or biogenesis;cellular component organization or biogenesis at cellular level;cellular macromolecule biosynthetic process;cellular macromolecule metabo…	binding;leucine zipper domain binding;LRR domain binding;protein binding;protein binding transcription factor activity;protein domain specific binding;transcription coactivator activity;transcription cofactor activity;transcription factor binding transcription factor activity	cell part;chromosomal part;cytoplasmic part;cytosol;intracellular membrane-bounded organelle;intracellular organelle;intracellular organelle part;intracellular part;macromolecular complex;membrane-bounded organelle;MIS12/MIND type complex;nuclear part;nucleoplasm part;nucleus;organelle;organelle part;protein complex;transcription factor complex	Nnf1	AACTTT_UNKNOWN;ACEVEDO_LIVER_CANCER_UP;BERENJENO_TRANSFORMED_BY_RHOA_UP;BIOPOLYMER_METABOLIC_PROCESS;CHIARADONNA_NEOPLASTIC_TRANSFORMATION_KRAS_CDC25_UP;chr1q22;CHROMOSOMAL_PART;CHROMOSOME;CHROMOSOME_SEGREGATION;CHROMOSOMEPERICENTRIC_REGION;CONDENSED_CHROMOSOME;GCCATNTTG_V$YY1_Q6;GEORGES_TARGETS_OF_MIR192_AND_MIR215;GGGCGGR_V$SP1_Q6;GOBERT_OLIGODENDROCYTE_DIFFERENTIATION_UP;GRADE_COLON_CANCER_UP;…	Nnf1	NA	NA	NA	REACT_150425;REACT_150471;REACT_355252;REACT_682	NA	NA
Q9CPV5	11243	Pmf1	1	8.48022	0.000130671	0	0	0	0	0	0	0	23.8908	24.1153	24.2608	0	23.7622	0	181730000	Q6P1K2	Part of the MIS12 complex which is required for normal chromosome alignment and segregation and kinetochore formation during mitosis. May act as a cotranscription partner of NFE2L2 involved in regulation of polyamine-induced transcription of SSAT. {ECO:0000269|PubMed:10419538, ECO:0000269|PubMed:11256947, ECO:0000269|PubMed:15502821, ECO:0000269|PubMed:16585270}.	Nucleus {ECO:0000269|PubMed:16585270}. Chromosome, centromere, kinetochore {ECO:0000269|PubMed:16585270}. Note=Associated with the kinetochore.	Highest levels of expression in heart and skeletal muscle, with significant levels expressed in kidney and liver. {ECO:0000269|PubMed:10419538}.	3D-structure|Activator|Alternative splicing|Cell cycle|Cell division|Centromere|Chromosome|Chromosome partition|Coiled coil|Complete proteome|Kinetochore|Mitosis|Nucleus|Polymorphism|Reference proteome|Transcription|Transcription regulation	biological regulation;biosynthetic process;cell cycle;cell cycle phase;cell cycle process;cell division;cellular biosynthetic process;cellular component organization;cellular component organization at cellular level;cellular component organization or biogenesis;cellular component organization or biogenesis at cellular level;cellular macromolecule biosynthetic process;cellular macromolecule metabo…	binding;leucine zipper domain binding;LRR domain binding;protein binding;protein binding transcription factor activity;protein domain specific binding;transcription coactivator activity;transcription cofactor activity;transcription factor binding transcription factor activity	cell part;chromosomal part;cytoplasmic part;cytosol;intracellular membrane-bounded organelle;intracellular organelle;intracellular organelle part;intracellular part;macromolecular complex;membrane-bounded organelle;MIS12/MIND type complex;nuclear part;nucleoplasm part;nucleus;organelle;organelle part;protein complex;transcription factor complex	Nnf1	AACTTT_UNKNOWN;ACEVEDO_LIVER_CANCER_UP;BERENJENO_TRANSFORMED_BY_RHOA_UP;BIOPOLYMER_METABOLIC_PROCESS;CHIARADONNA_NEOPLASTIC_TRANSFORMATION_KRAS_CDC25_UP;chr1q22;CHROMOSOMAL_PART;CHROMOSOME;CHROMOSOME_SEGREGATION;CHROMOSOMEPERICENTRIC_REGION;CONDENSED_CHROMOSOME;GCCATNTTG_V$YY1_Q6;GEORGES_TARGETS_OF_MIR192_AND_MIR215;GGGCGGR_V$SP1_Q6;GOBERT_OLIGODENDROCYTE_DIFFERENTIATION_UP;GRADE_COLON_CANCER_UP;…	Nnf1	609176	NA	NA	REACT_150425;REACT_150471;REACT_355252;REACT_682	NA	NA
Q9CY94	64785	Gins3	1	8.48022	0.00277855	0	0	0	0	0	0	0	22.973	0	23.6461	0	24.0201	23.9663	121170000	Q9BRX5	The GINS complex plays an essential role in the initiation of DNA replication, and progression of DNA replication forks. GINS complex seems to bind preferentially to single- stranded DNA. {ECO:0000269|PubMed:17417653}.	Nucleus {ECO:0000250}.	NA	3D-structure|Alternative splicing|Complete proteome|DNA replication|Nucleus|Reference proteome	biosynthetic process;cellular biosynthetic process;cellular macromolecule biosynthetic process;cellular macromolecule metabolic process;cellular metabolic process;cellular nitrogen compound metabolic process;cellular process;DNA metabolic process;DNA replication;macromolecule biosynthetic process;macromolecule metabolic process;metabolic process;nitrogen compound metabolic process;nucleic acid me…	NA	cell part;intracellular organelle part;intracellular part;nuclear part;nucleoplasm;organelle part	Sld5	ATF2_UP.V1_UP;BENPORATH_CYCLING_GENES;BENPORATH_PROLIFERATION;BHAT_ESR1_TARGETS_NOT_VIA_AKT1_UP;CHANG_CYCLING_GENES;chr16q21;CREIGHTON_ENDOCRINE_THERAPY_RESISTANCE_1;CSR_LATE_UP.V1_UP;DODD_NASOPHARYNGEAL_CARCINOMA_DN;DUTERTRE_ESTRADIOL_RESPONSE_24HR_UP;DUTERTRE_ESTRADIOL_RESPONSE_6HR_UP;GARCIA_TARGETS_OF_FLI1_AND_DAX1_DN;GOBERT_OLIGODENDROCYTE_DIFFERENTIATION_DN;GSE10239_MEMORY_VS_KLRG1HIGH_EFF_C…	GINS_complex;GINS_Psf3	610610	2E9X;2EHO;2Q9Q	NA	NA	NA	NA
Q9CYL5	152007	Glipr2	1	8.48022	0.000480277	0	0	0	0	0	0	0	23.3695	23.6946	23.1034	0	23.3907	22.9488	62474000	Q9H4G4	NA	Golgi apparatus membrane {ECO:0000269|PubMed:11865038}| Lipid-anchor {ECO:0000269|PubMed:11865038}. Note=Binds lipid-enriched microdomains of Golgi membranes not only by ionic interactions but also through the myristate.	Highest expression in lung and peripheral leukocytes, and minor expression in liver and kidney. {ECO:0000269|PubMed:12137952}.	3D-structure|Coiled coil|Complete proteome|Direct protein sequencing|Golgi apparatus|Lipoprotein|Membrane|Myristate|Reference proteome	biological regulation;positive regulation of biological process;positive regulation of cell communication;positive regulation of cell development;positive regulation of cell differentiation;positive regulation of cell migration;positive regulation of cell morphogenesis involved in differentiation;positive regulation of cell motility;positive regulation of cellular component movement;positive regu…	binding;identical protein binding;protein binding;protein dimerization activity;protein homodimerization activity	cell part;cytoplasmic part;extracellular membrane-bounded organelle;extracellular organelle;extracellular region part;extracellular vesicular exosome;Golgi apparatus part;Golgi membrane;intracellular organelle part;intracellular part;membrane;membrane-bounded organelle;membrane-bounded vesicle;organelle;organelle membrane;organelle part;vesicle	CAP	AGGAAGC,MIR-516-3P;BENPORATH_EED_TARGETS;BENPORATH_ES_WITH_H3K27ME3;BENPORATH_NANOG_TARGETS;BROWN_MYELOID_CELL_DEVELOPMENT_UP;BRUINS_UVC_RESPONSE_VIA_TP53_GROUP_A;CAHOY_ASTROGLIAL;CHARAFE_BREAST_CANCER_LUMINAL_VS_MESENCHYMAL_DN;chr9p12;CREIGHTON_ENDOCRINE_THERAPY_RESISTANCE_2;CRX_DN.V1_DN;CTTTGT_V$LEF1_Q2;DAIRKEE_TERT_TARGETS_DN;DODD_NASOPHARYNGEAL_CARCINOMA_UP;DUTERTRE_ESTRADIOL_RESPONSE_24HR_DN…	Allrgn_V5/Tpx1;Allrgn_V5/Tpx1_CS;CAP_domain	607141	1SMB;4AIW	NA	NA	NA	NA
Q9D0J8	5763	Ptms	1	8.48022	0.00202817	0	0	0	0	0	0	0	24.6608	24.2148	0	0	23.7405	24.1724	249180000	P20962	Parathymosin may mediate immune function by blocking the effect of prothymosin alpha which confers resistance to certain opportunistic infections.	NA	NA	Acetylation|Complete proteome|Direct protein sequencing|Immunity|Phosphoprotein|Reference proteome	biosynthetic process;cellular biosynthetic process;cellular macromolecule biosynthetic process;cellular macromolecule metabolic process;cellular metabolic process;cellular nitrogen compound metabolic process;cellular process;DNA metabolic process;DNA replication;immune system process;macromolecule biosynthetic process;macromolecule metabolic process;metabolic process;nitrogen compound metabolic p…	NA	cell part;intracellular membrane-bounded organelle;intracellular organelle;intracellular part;membrane-bounded organelle;nucleus;organelle	Prothymosin	ACEVEDO_LIVER_CANCER_DN;ACEVEDO_NORMAL_TISSUE_ADJACENT_TO_LIVER_TUMOR_DN;AMUNDSON_POOR_SURVIVAL_AFTER_GAMMA_RADIATION_2G;BENPORATH_CYCLING_GENES;BILANGES_SERUM_AND_RAPAMYCIN_SENSITIVE_GENES;BILANGES_SERUM_RESPONSE_TRANSLATION;BIOPOLYMER_METABOLIC_PROCESS;CAGGTA_V$AREB6_01;CAGGTG_V$E12_Q6;CCCNNGGGAR_V$OLF1_01;chr17q12;CTTTGT_V$LEF1_Q2;CYCLIN_D1_UP.V1_UP;DNA_METABOLIC_PROCESS;DNA_REPLICATION;ERB2_U…	Pro/parathymosin	168440	NA	NA	NA	NA	NA
Q9JKV1	11047	Adrm1	1	8.48022	0.0025477	0	0	0	0	0	23.24	0	24.7285	24.2605	22.793	23.6111	24.0214	24.0649	373490000	Q16186	Component of the 26S proteasome, a multiprotein complex involved in the ATP-dependent degradation of ubiquitinated proteins. This complex plays a key role in the maintenance of protein homeostasis by removing misfolded or damaged proteins, which could impair cellular functions, and by removing proteins whose functions are no longer required. Therefore, the proteasome participates in numerous cell…	Cytoplasm {ECO:0000269|PubMed:16990800}. Nucleus {ECO:0000269|PubMed:16990800}.	NA	3D-structure|Acetylation|Complete proteome|Cytoplasm|Isopeptide bond|Nucleus|Phosphoprotein|Proteasome|Reference proteome|Ubl conjugation	biological regulation;biosynthetic process;cellular biosynthetic process;cellular component assembly;cellular component assembly at cellular level;cellular component organization;cellular component organization at cellular level;cellular component organization or biogenesis;cellular component organization or biogenesis at cellular level;cellular macromolecular complex assembly;cellular macromolec…	binding;endopeptidase activator activity;endopeptidase regulator activity;enzyme activator activity;enzyme binding;enzyme regulator activity;peptidase activator activity;peptidase regulator activity;protease binding;proteasome binding;protein binding;protein complex binding	cell part;cytoplasm;integral to membrane;integral to plasma membrane;intracellular organelle part;intracellular part;intrinsic to membrane;intrinsic to plasma membrane;macromolecular complex;membrane;membrane part;nuclear part;nucleoplasm;organelle part;plasma membrane;plasma membrane part;proteasome complex;protein complex	Proteasom_Rpn13	BIOPOLYMER_METABOLIC_PROCESS;CELL_FRACTION;CELLULAR_COMPONENT_ASSEMBLY;CELLULAR_MACROMOLECULE_METABOLIC_PROCESS;CELLULAR_PROTEIN_COMPLEX_ASSEMBLY;CELLULAR_PROTEIN_METABOLIC_PROCESS;CONCANNON_APOPTOSIS_BY_EPOXOMICIN_UP;CSR_EARLY_UP.V1_UP;CTTTGT_V$LEF1_Q2;ENZYME_ACTIVATOR_ACTIVITY;ENZYME_REGULATOR_ACTIVITY;GRADE_COLON_CANCER_UP;GSE12845_IGD_NEG_BLOOD_VS_NAIVE_TONSIL_BCELL_UP;GSE14026_TH1_VS_TH17_UP…	26S_Psome_Ubiquitin-recp_Rpn13	610650	2KQZ;2KR0;2L5V;2MKZ;4UEL;4UEM;4WLQ;4WLR	NA	NA	NA	NA
Q9Z127	8140	Slc7a5	1	8.48022	0.0028488	0	23.2857	0	0	0	0	0	23.4458	0	24.8002	25.0203	24.9844	24.9502	293220000	Q01650	Sodium-independent, high-affinity transport of large neutral amino acids such as phenylalanine, tyrosine, leucine, arginine and tryptophan, when associated with SLC3A2/4F2hc. Involved in cellular amino acid uptake. Acts as an amino acid exchanger. Involved in the transport of L-DOPA across the blood- brain barrier, and that of thyroid hormones triiodothyronine (T3) and thyroxine (T4) across the c…	Cytoplasm, cytosol. Apical cell membrane| Multi-pass membrane protein. Note=Located to the plasma membrane by SLC3A2/4F2hc. Localized to the apical membrane of placental syncytiophoblastic cells. Expressed in both luminal and abluminal membranes of brain capillary endothelial cells (By similarity). {ECO:0000250}.	Expressed abundantly in adult lung, liver, brain, skeletal muscle, placenta, bone marrow, testis, resting lymphocytes and monocytes, and in fetal liver. Weaker expression in thymus, cornea, retina, peripheral leukocytes, spleen, kidney, colon and lymph node. During gestation, expression in the placenta was significantly stronger at full-term than at the mid-trimester stage. Also expressed in all …	Amino-acid transport|Cell membrane|Complete proteome|Cytoplasm|Developmental protein|Differentiation|Direct protein sequencing|Disulfide bond|Glycoprotein|Isopeptide bond|Membrane|Neurogenesis|Phosphoprotein|Polymorphism|Reference proteome|Transmembrane|Transmembrane helix|Transport|Ubl conjugation	amine metabolic process;amine transport;amino acid transmembrane transport;amino acid transport;anatomical structure development;aromatic amino acid transport;biological regulation;blood coagulation;branched-chain aliphatic amino acid transport;carboxylic acid metabolic process;carboxylic acid transport;cell differentiation;cell migration;cell motility;cellular amine metabolic process;cellular am…	active transmembrane transporter activity;amine transmembrane transporter activity;amino acid transmembrane transporter activity;antigen binding;antiporter activity;aromatic amino acid transmembrane transporter activity;binding;carboxylic acid transmembrane transporter activity;L-amino acid transmembrane transporter activity;L-leucine transmembrane transporter activity;L-phenylalanine transmembra…	apical plasma membrane;cell part;cytoplasm;cytoplasmic part;cytosol;extracellular membrane-bounded organelle;extracellular organelle;extracellular region part;extracellular vesicular exosome;integral to membrane;integral to plasma membrane;intracellular membrane-bounded organelle;intracellular non-membrane-bounded organelle;intracellular organelle;intracellular organelle part;intracellular part;i…	AA_permease_2	ACEVEDO_FGFR1_TARGETS_IN_PROSTATE_CANCER_MODEL_DN;ACEVEDO_LIVER_CANCER_DN;ACEVEDO_LIVER_TUMOR_VS_NORMAL_ADJACENT_TISSUE_DN;ACEVEDO_NORMAL_TISSUE_ADJACENT_TO_LIVER_TUMOR_DN;ACTIVE_TRANSMEMBRANE_TRANSPORTER_ACTIVITY;AKT_UP.V1_DN;AKT_UP_MTOR_DN.V1_DN;ALK_DN.V1_UP;AMINE_METABOLIC_PROCESS;AMINE_TRANSMEMBRANE_TRANSPORTER_ACTIVITY;AMINE_TRANSPORT;AMINO_ACID_AND_DERIVATIVE_METABOLIC_PROCESS;AMINO_ACID_ME…	AA/rel_permease1;L_AA_transporter	600182	NA	NA	REACT_12560;REACT_13796	NA	NA
Q811D0;Q91XM9;P70175;Q62108	NA	Dlg1	1	7.48022	0.00147001	1.75353e-08	23.3437	23.45	23.4333	23.0948	23.6066	23.2205	30.5596	30.7609	31.0241	31.7614	30.9058	30.8321	6799000000	NA	NA	NA	NA	NA	NA	NA	NA	NA	NA	NA	NA	NA	NA	NA	NA	NA
Q80VQ1	55227	Lrrc1	1	5.55697	0.0017685	1.58678e-05	21.8038	22.6778	22.9013	22.497	21.136	22.9507	27.6471	27.8799	28.0574	28.913	28.7148	28.2317	1148000000	Q9BTT6	NA	Cytoplasm {ECO:0000269|PubMed:11440998}. Membrane {ECO:0000269|PubMed:11440998}| Peripheral membrane protein {ECO:0000269|PubMed:11440998}. Note=Localized at the basolateral side of epithelial cells.	Expressed strongly in testis and placenta, followed by heart, lung, kidney, thyroid, trachea, colon, prostate and pancreas. {ECO:0000269|PubMed:11440998}.	Alternative splicing|Coiled coil|Complete proteome|Cytoplasm|Leucine-rich repeat|Membrane|Phosphoprotein|Polymorphism|Reference proteome|Repeat	NA	NA	cell part;cytoplasm;intracellular part;membrane	LRR_1;LRR_4;LRR_8	AAAGGAT,MIR-501;AACTTT_UNKNOWN;ACACTAC,MIR-142-3P;ACCAAAG,MIR-9;ACCTGTTG_UNKNOWN;AKT_UP_MTOR_DN.V1_DN;BLALOCK_ALZHEIMERS_DISEASE_UP;CAGCCTC,MIR-485-5P;CAGGTG_V$E12_Q6;CAIRO_HEPATOBLASTOMA_CLASSES_UP;CAIRO_HEPATOBLASTOMA_UP;CCATCCA,MIR-432;CHIANG_LIVER_CANCER_SUBCLASS_PROLIFERATION_UP;chr6p12;CTACTGT,MIR-199A;CTTTGA_V$LEF1_Q2;DUTERTRE_ESTRADIOL_RESPONSE_24HR_DN;GGCAGCT,MIR-22;GSE14000_4H_VS_16H_LP…	Leu-rich_rpt;Leu-rich_rpt_4	608195	NA	NA	NA	NA	NA
Q80Z96	81839	Vangl1	1	4.69393	0.00106181	0.000195587	23.8278	23.7966	23.5705	23.5774	23.7322	24.1156	27.303	27.8904	28.5211	28.4798	28.6355	28.4373	1468100000	Q8TAA9	NA	Cell membrane {ECO:0000250}| Multi-pass membrane protein {ECO:0000250}.	According to PubMed:11956595, ubiquitously expressed. According to PubMed:12011995, expressed specifically in testis and ovary. {ECO:0000269|PubMed:11956595, ECO:0000269|PubMed:12011995}.	Alternative splicing|Cell membrane|Complete proteome|Disease mutation|Membrane|Phosphoprotein|Polymorphism|Reference proteome|Transmembrane|Transmembrane helix	developmental process;multicellular organismal development;multicellular organismal process	NA	cell part;integral to membrane;intrinsic to membrane;lateral plasma membrane;membrane part;plasma membrane part	Strabismus	AACTTT_UNKNOWN;ACTGTGA,MIR-27A,MIR-27B;ACTTTAT,MIR-142-5P;ALCALAY_AML_BY_NPM1_LOCALIZATION_UP;BENPORATH_CYCLING_GENES;BMI1_DN.V1_UP;BUYTAERT_PHOTODYNAMIC_THERAPY_STRESS_DN;CACTGTG,MIR-128A,MIR-128B;CHANG_IMMORTALIZED_BY_HPV31_UP;chr1p11;CTTTGT_V$LEF1_Q2;CUI_TCF21_TARGETS_2_DN;GCACTTT,MIR-17-5P,MIR-20A,MIR-106A,MIR-106B,MIR-20B,MIR-519D;GEORGES_TARGETS_OF_MIR192_AND_MIR215;GGGAGGRR_V$MAZ_Q6;GRAESS…	Strabismus	610132	NA	Abnormal vertebral segmentation and fusion|Abnormality of cardiovascular system morphology|Abnormality of the wing of the ilium|Absence of the sacrum|Ambiguous genitalia|Anal atresia|Anterior sacral meningocele|Aplasia/Hypoplasia of the sacrum|Arnold-Chiari malformation|Arrhinencephaly|Autosomal dominant inheritance|Back pain|Bowel incontinence|Constipation|Cryptorchidism|Decreased muscle mass|De…	NA	NA	NA
P51141	1855	Dvl1	1	3.22492	0.000727779	0.00657556	28.5438	28.304	28.2906	28.3699	28.1862	28.3486	30.6494	31.4832	31.4776	31.8066	31.8562	31.6165	22819000000	O14640	Participates in Wnt signaling by binding to the cytoplasmic C-terminus of frizzled family members and transducing the Wnt signal to down-stream effectors. Plays a role both in canonical and non-canonical Wnt signaling. Plays a role in the signal transduction pathways mediated by multiple Wnt genes. Required for LEF1 activation upon WNT1 and WNT3A signaling. DVL1 and PAK1 form a ternary complex wi…	Cell membrane {ECO:0000250}| Peripheral membrane protein {ECO:0000250}| Cytoplasmic side {ECO:0000250}. Cytoplasm, cytosol {ECO:0000250}. Cytoplasmic vesicle {ECO:0000250}. Note=Localizes at the cell membrane upon interaction with frizzled family members. {ECO:0000250}.	NA	Alternative splicing|Cell membrane|Complete proteome|Cytoplasm|Cytoplasmic vesicle|Developmental protein|Dwarfism|Membrane|Phosphoprotein|Reference proteome|Ubl conjugation|Wnt signaling pathway	anatomical structure development;anatomical structure morphogenesis;axon extension;axon guidance;behavior;behavioral interaction between organisms;biological regulation;biosynthetic process;canonical Wnt receptor signaling pathway;cell growth;cell part morphogenesis;cell projection morphogenesis;cell projection organization;cell surface receptor linked signaling pathway;cellular biosynthetic proc…	binding;enzyme binding;frizzled binding;G-protein-coupled receptor binding;identical protein binding;kinase binding;protein binding;protein kinase binding;receptor binding	axon;cell body;cell part;cell projection;cell projection part;clathrin-coated vesicle;coated vesicle;cytoplasmic membrane-bounded vesicle;cytoplasmic part;cytoplasmic vesicle;cytoskeletal part;cytosol;dendrite;growth cone;intracellular membrane-bounded organelle;intracellular organelle;intracellular organelle part;intracellular part;macromolecular complex;membrane;membrane-bounded organelle;membr…	DEP;Dishevelled;DIX;Dsh_C;PDZ	ANATOMICAL_STRUCTURE_DEVELOPMENT;ANATOMICAL_STRUCTURE_MORPHOGENESIS;BANDRES_RESPONSE_TO_CARMUSTIN_MGMT_48HR_DN;BIOCARTA_AGR_PATHWAY;BIOCARTA_ALK_PATHWAY;BIOCARTA_GSK3_PATHWAY;BIOCARTA_PITX2_PATHWAY;BIOCARTA_PS1_PATHWAY;BIOCARTA_WNT_PATHWAY;BRUINS_UVC_RESPONSE_LATE;CAGGTG_V$E12_Q6;chr1p36;CYCLIN_D1_UP.V1_UP;CYTOPLASM;FAELT_B_CLL_WITH_VH3_21_UP;FOURNIER_ACINAR_DEVELOPMENT_LATE_2;GSE10239_NAIVE_VS_K…	DEP_dom;Dishevelled_C-dom;Dishevelled_fam;Dishevelled_protein_dom;DIX;Dsh/Dvl-rel;DVL-1;PDZ;Ubiquitin-rel_dom;WHTH_DNA-bd_dom	601365	NA	Alopecia|Anodontia|Anteverted nares|Autosomal dominant inheritance|Avascular necrosis of the capital femoral epiphysis|Bifid distal phalanx of toe|Bifid tongue|Blue sclerae|Brachydactyly|Broad thumb|Broad toe|Camptodactyly of finger|Capillary hemangioma|Clinodactyly|Clinodactyly of the 5th finger|Clitoral hypoplasia|Conductive hearing impairment|Congenital onset|Coxa valga|Coxa vara|Cryptorchidis…	REACT_264034;REACT_264199;REACT_264276;REACT_264384;REACT_264438;REACT_264596;REACT_355252	NA	1
Q9D3D9	513	Atp5d	1	3.09528	0.00104487	0.00857025	23.309	22.3407	0	0	0	23.6021	25.5553	25.3298	25.0386	24.1125	24.8852	25.2936	615890000	P30049	Mitochondrial membrane ATP synthase (F(1)F(0) ATP synthase or Complex V) produces ATP from ADP in the presence of a proton gradient across the membrane which is generated by electron transport complexes of the respiratory chain. F-type ATPases consist of two structural domains, F(1) - containing the extramembraneous catalytic core, and F(0) - containing the membrane proton channel, linked togethe…	Mitochondrion. Mitochondrion inner membrane.	NA	Acetylation|ATP synthesis|CF(1)|Complete proteome|Direct protein sequencing|Hydrogen ion transport|Ion transport|Membrane|Mitochondrion|Mitochondrion inner membrane|Reference proteome|Transit peptide|Transport	ATP biosynthetic process;ATP metabolic process;ATP synthesis coupled proton transport;biosynthetic process;cation transport;cellular biosynthetic process;cellular metabolic process;cellular nitrogen compound biosynthetic process;cellular nitrogen compound metabolic process;cellular process;electron transport chain;energy coupled proton transport, down electrochemical gradient;establishment of loc…	active transmembrane transporter activity;ATPase activity;ATPase activity, coupled;ATPase activity, coupled to movement of substances;ATPase activity, coupled to transmembrane movement of ions;ATPase activity, coupled to transmembrane movement of substances;catalytic activity;cation transmembrane transporter activity;cation-transporting ATPase activity;hydrogen ion transmembrane transporter activ…	cell part;cytoplasmic part;intracellular membrane-bounded organelle;intracellular organelle;intracellular organelle lumen;intracellular organelle part;intracellular part;macromolecular complex;membrane;membrane part;membrane-bounded organelle;membrane-enclosed lumen;mitochondrial inner membrane;mitochondrial matrix;mitochondrial membrane;mitochondrial membrane part;mitochondrial part;mitochondria…	ATP-synt_DE_N	BANDRES_RESPONSE_TO_CARMUSTIN_WITHOUT_MGMT_48HR_DN;BURTON_ADIPOGENESIS_6;BYSTRYKH_HEMATOPOIESIS_STEM_CELL_QTL_TRANS;CHEN_LUNG_CANCER_SURVIVAL;chr19p13;CROMER_METASTASIS_DN;CYTOPLASM;CYTOPLASMIC_PART;DAIRKEE_TERT_TARGETS_UP;DOANE_RESPONSE_TO_ANDROGEN_DN;E2F1_UP.V1_UP;ENK_UV_RESPONSE_KERATINOCYTE_UP;ENVELOPE;GARY_CD5_TARGETS_UP;GOLDRATH_HOMEOSTATIC_PROLIFERATION;GSE14308_TH17_VS_INDUCED_TREG_DN;GSE…	ATPase_F1_dsu/esu_C;ATPase_F1-cplx_dsu/esu;ATPase_F1-cplx_dsu/esu_N	603150	NA	NA	REACT_6759	NA	NA
O88291	NA	Znf326	1	2.78972	5.23502e-08	0.0155516	26.6756	26.9507	26.7434	26.7665	26.3863	26.7558	29.5279	29.6035	29.4752	29.4573	29.5507	29.5665	6142100000	NA	NA	NA	NA	NA	NA	NA	NA	NA	NA	NA	NA	NA	NA	NA	NA	NA
Q9CRB9	NA	Chchd3	1	2.59701	0.0076937	0.0221863	22.9289	24.3264	24.3993	0	0	0	0	24.0523	25.3334	25.3808	25.5625	25.3289	544680000	HUMAN91403	NA	NA	NA	NA	NA	NA	NA	NA	NA	NA	NA	NA	NA	NA	NA	NA
Q8K4G5	NA	Ablim1	1	2.45945	8.56234e-05	0.0283172	27.4261	27.3073	27.4254	27.2658	27.5609	27.6264	29.4414	30.1031	29.9166	29.8749	29.8954	29.8328	7091100000	NA	NA	NA	NA	NA	NA	NA	NA	NA	NA	NA	NA	NA	NA	NA	NA	NA
P97792	1525	Cxadr	1	2.4488	0.00348836	0.0288476	27.3136	27.1491	27.255	27.216	27.2519	27.175	28.7273	29.3674	29.5847	30.2559	30.0845	29.7748	8695700000	P78310	Component of the epithelial apical junction complex that may function as a homophilic cell adhesion molecule and is essential for tight junction integrity. Also involved in transepithelial migration of leukocytes through adhesive interactions with JAML a transmembrane protein of the plasma membrane of leukocytes. The interaction between both receptors also mediates the activation of gamma-delta T…	Isoform 1: Cell membrane {ECO:0000269|PubMed:15533241}| Single-pass type I membrane protein {ECO:0000255}. Basolateral cell membrane {ECO:0000269|PubMed:11316797, ECO:0000269|PubMed:12021372, ECO:0000269|PubMed:12297051, ECO:0000269|PubMed:15364909}| Single- pass type I membrane protein {ECO:0000255}. Cell junction, tight junction {ECO:0000269|PubMed:11734628, ECO:0000269|PubMed:12297051}. Cell j…	Expressed in pancreas, brain, heart, small intestine, testis, prostate and at a lower level in liver and lung. Isoform 5 is ubiquitously expressed. Isoform 3 is expressed in heart, lung and pancreas. In skeletal muscle, isoform 1 is found at the neuromuscular junction and isoform 2 is found in blood vessels. In cardiac muscle, isoform 1 and isoform 2 are found at intercalated disks. In heart expr…	3D-structure|Alternative splicing|Cell adhesion|Cell junction|Cell membrane|Complete proteome|Disulfide bond|Glycoprotein|Host cell receptor for virus entry|Host-virus interaction|Immunoglobulin domain|Lipoprotein|Membrane|Palmitate|Phosphoprotein|Polymorphism|Receptor|Reference proteome|Repeat|Secreted|Signal|Tight junction|Transmembrane|Transmembrane helix	actin cytoskeleton organization;actin cytoskeleton reorganization;actin filament-based process;anatomical structure development;anatomical structure homeostasis;biological adhesion;biological regulation;blood coagulation;cardiac muscle fiber development;cell activation;cell adhesion;cell chemotaxis;cell development;cell junction organization;cell migration;cell motility;cell-cell adhesion;cell-ce…	beta-catenin binding;binding;cell adhesion molecule binding;connexin binding;identical protein binding;integrin binding;PDZ domain binding;protein binding;protein complex binding;protein domain specific binding;receptor activity;receptor binding;viral receptor activity	acrosomal vesicle;adherens junction;anchoring junction;apicolateral plasma membrane;basolateral plasma membrane;cell body;cell junction;cell part;cell projection;cell projection part;cell-cell contact zone;cell-cell junction;cytoplasm;cytoplasmic membrane-bounded vesicle;cytoplasmic part;cytoplasmic vesicle;extracellular region;extracellular region part;extracellular space;filopodium;growth cone;…	V-set	ACEVEDO_FGFR1_TARGETS_IN_PROSTATE_CANCER_MODEL_UP;AIGNER_ZEB1_TARGETS;BAELDE_DIABETIC_NEPHROPATHY_DN;BASAKI_YBX1_TARGETS_DN;BECKER_TAMOXIFEN_RESISTANCE_UP;BENPORATH_ES_1;BENPORATH_NANOG_TARGETS;BOYAULT_LIVER_CANCER_SUBCLASS_G1_UP;BROWNE_HCMV_INFECTION_18HR_UP;BROWNE_HCMV_INFECTION_24HR_UP;BRUECKNER_TARGETS_OF_MIRLET7A3_UP;BRUINS_UVC_RESPONSE_LATE;CAGGTG_V$E12_Q6;CERIBELLI_GENES_INACTIVE_AND_BOUND…	Ig_sub;Ig_sub2;Ig_V-set;Ig-like_dom;Ig-like_fold	602621	1EAJ;1F5W;1JEW;1KAC;1P69;1P6A;1RSF;2J12;2J1K;2NPL;2W9L;2WBW;3J6L;3J6M;3J6N;3J6O	NA	REACT_11152;REACT_12051	NA	NA
E9QAT4	9919	Sec16a	1	2.43865	6.32507e-06	0.0293612	27.9572	28.0777	27.8716	27.8774	27.9461	28.0393	30.29	30.215	30.3337	30.4489	30.458	30.4448	11453000000	O15027	Acts as a molecular scaffold that plays a key role in the organization of the endoplasmic reticulum exit sites (ERES), also known as transitional endoplasmic reticulum (tER). SAR1A-GTP- dependent assembly of SEC16A on the ER membrane forms an organized scaffold defining an ERES. Required for secretory cargo traffic from the endoplasmic reticulum to the Golgi apparatus (PubMed:17192411, PubMed:170…	Endoplasmic reticulum membrane {ECO:0000269|PubMed:17005010, ECO:0000269|PubMed:29300766}| Peripheral membrane protein {ECO:0000269|PubMed:17005010}. Golgi apparatus membrane {ECO:0000305}| Peripheral membrane protein {ECO:0000305}. Cytoplasm, perinuclear region {ECO:0000250|UniProtKB:E9QAT4}. Cytoplasm, cytosol {ECO:0000269|PubMed:17428803, ECO:0000269|PubMed:21768384}. Microsome membrane {ECO:0…	Ubiquitous. Expressed at higher levels in the pancreas. {ECO:0000269|PubMed:17192411}.	Alternative splicing|Complete proteome|Cytoplasm|Endoplasmic reticulum|ER-Golgi transport|Golgi apparatus|Membrane|Microsome|Phosphoprotein|Polymorphism|Protein transport|Reference proteome|Transport	anatomical structure development;cellular component organization;cellular component organization at cellular level;cellular component organization or biogenesis;cellular component organization or biogenesis at cellular level;cellular process;COPII vesicle coating;developmental process;endoplasmic reticulum organization;establishment of localization;establishment of protein localization;organelle …	NA	cell part;cytoplasm;cytoplasmic part;cytosol;endoplasmic reticulum membrane;endoplasmic reticulum part;Golgi apparatus;Golgi apparatus part;Golgi membrane;intracellular membrane-bounded organelle;intracellular organelle;intracellular organelle part;intracellular part;membrane;membrane part;membrane-bounded organelle;organelle;organelle membrane;organelle part	Sec16;Sec16_C	BROWNE_HCMV_INFECTION_1HR_DN;BROWNE_HCMV_INFECTION_48HR_DN;BYSTRYKH_HEMATOPOIESIS_STEM_CELL_QTL_TRANS;CAFFAREL_RESPONSE_TO_THC_24HR_5_DN;CHARAFE_BREAST_CANCER_LUMINAL_VS_BASAL_UP;chr9q34;DEBIASI_APOPTOSIS_BY_REOVIRUS_INFECTION_DN;GSE15750_DAY6_VS_DAY10_EFF_CD8_TCELL_DN;GSE15750_DAY6_VS_DAY10_TRAF6KO_EFF_CD8_TCELL_DN;GSE17721_0.5H_VS_12H_POLYIC_BMDM_UP;GSE17721_0.5H_VS_4H_LPS_BMDM_UP;GSE17721_0.5H…	ACE1_Sec16_Sec31;Sec16;Sec16_CCD	612854	NA	NA	NA	NA	NA
Q05920	NA	Pc	1	2.38805	0.00317541	0.0320394	30.1619	30.5836	30.6034	30.5536	30.4529	30.3339	31.9192	32.6982	32.9325	33.5236	33.098	32.8507	106300000000	NA	NA	NA	NA	NA	NA	NA	NA	NA	NA	NA	NA	NA	NA	NA	NA	NA
O88952	55327	Lin7c	1	2.36593	0.0036586	0.0332744	0	0	24.5592	24.71	0	24.1092	26.6429	27.0583	26.443	25.9362	25.6455	26.4024	1069600000	Q9NUP9	Plays a role in establishing and maintaining the asymmetric distribution of channels and receptors at the plasma membrane of polarized cells. Forms membrane-associated multiprotein complexes that may regulate delivery and recycling of proteins to the correct membrane domains. The tripartite complex composed of LIN7 (LIN7A, LIN7B or LIN7C), CASK and APBA1 may have the potential to couple synaptic …	Cell membrane {ECO:0000269|PubMed:12967566}| Peripheral membrane protein {ECO:0000269|PubMed:12967566}. Basolateral cell membrane {ECO:0000269|PubMed:12967566}| Peripheral membrane protein {ECO:0000269|PubMed:12967566}. Cell junction {ECO:0000250}. Cell junction, synapse, postsynaptic cell membrane, postsynaptic density {ECO:0000250}| Peripheral membrane protein {ECO:0000250}. Cell junction, tigh…	NA	3D-structure|Acetylation|Cell junction|Cell membrane|Complete proteome|Direct protein sequencing|Exocytosis|Membrane|Postsynaptic cell membrane|Protein transport|Reference proteome|Synapse|Synaptosome|Tight junction|Transport	anatomical structure morphogenesis;asymmetric protein localization;biological regulation;cell communication;cell-cell signaling;cellular process;developmental process;establishment of localization;establishment of localization in cell;establishment of protein localization;establishment or maintenance of apical/basal cell polarity;establishment or maintenance of bipolar cell polarity;establishment…	binding;cytoskeletal protein binding;L27 domain binding;protein binding;protein domain specific binding	basolateral plasma membrane;cell junction;cell part;cell projection;cell-cell junction;cytoplasm;cytoskeletal part;extracellular membrane-bounded organelle;extracellular organelle;extracellular region part;extracellular vesicular exosome;intracellular organelle part;intracellular part;macromolecular complex;membrane;membrane part;membrane-bounded organelle;membrane-bounded vesicle;MPP7-DLG1-LIN7 …	L27;PDZ	AACATTC,MIR-409-3P;ACACTGG,MIR-199A,MIR-199B;ACATTCC,MIR-1,MIR-206;ACCAAAG,MIR-9;ATGTCAC,MIR-489;BERENJENO_TRANSFORMED_BY_RHOA_UP;BRUINS_UVC_RESPONSE_VIA_TP53_GROUP_A;CASORELLI_ACUTE_PROMYELOCYTIC_LEUKEMIA_DN;CHESLER_BRAIN_HIGHEST_EXPRESSION;chr11p14;COATES_MACROPHAGE_M1_VS_M2_DN;DIAZ_CHRONIC_MEYLOGENOUS_LEUKEMIA_UP;DOUGLAS_BMI1_TARGETS_DN;ERB2_UP.V1_DN;GABRIELY_MIR21_TARGETS;GGCAGCT,MIR-22;GGGCA…	L27;L27_C;PDZ	612332	3LRA	NA	REACT_15293	NA	NA
Q3ULD5	64087	Mccc2	1	2.19518	7.31305e-05	0.0442514	32.0879	32.1458	32.5373	32.0917	32.2851	32.4017	33.9072	34.3858	34.3917	34.4326	34.5245	34.4495	478930000000	Q9HCC0	Carboxyltransferase subunit of the 3-methylcrotonyl-CoA carboxylase, an enzyme that catalyzes the conversion of 3- methylcrotonyl-CoA to 3-methylglutaconyl-CoA, a critical step for leucine and isovaleric acid catabolism. {ECO:0000269|PubMed:17360195}.	Mitochondrion matrix {ECO:0000269|PubMed:11170888, ECO:0000269|PubMed:16023992}.	NA	Acetylation|Alternative splicing|ATP-binding|Complete proteome|Direct protein sequencing|Disease mutation|Ligase|Mitochondrion|Nucleotide-binding|Reference proteome|Transit peptide	amine catabolic process;amine metabolic process;biotin metabolic process;branched chain family amino acid catabolic process;branched chain family amino acid metabolic process;carboxylic acid catabolic process;carboxylic acid metabolic process;catabolic process;cellular amide metabolic process;cellular amine metabolic process;cellular amino acid catabolic process;cellular amino acid metabolic proc…	adenyl nucleotide binding;adenyl ribonucleotide binding;ATP binding;binding;catalytic activity;CoA carboxylase activity;ligase activity;ligase activity, forming carbon-carbon bonds;methylcrotonoyl-CoA carboxylase activity;nucleotide binding;purine nucleotide binding;purine ribonucleoside triphosphate binding;purine ribonucleotide binding;ribonucleotide binding	cell part;cytoplasmic part;cytosol;intracellular membrane-bounded organelle;intracellular organelle;intracellular organelle lumen;intracellular organelle part;intracellular part;membrane-bounded organelle;membrane-enclosed lumen;mitochondrial matrix;mitochondrial part;mitochondrion;organelle;organelle lumen;organelle part	Carboxyl_trans	AMINE_CATABOLIC_PROCESS;AMINE_METABOLIC_PROCESS;AMINO_ACID_AND_DERIVATIVE_METABOLIC_PROCESS;AMINO_ACID_CATABOLIC_PROCESS;AMINO_ACID_METABOLIC_PROCESS;BENPORATH_MYC_MAX_TARGETS;BLALOCK_ALZHEIMERS_DISEASE_DN;BLUM_RESPONSE_TO_SALIRASIB_DN;BUYTAERT_PHOTODYNAMIC_THERAPY_STRESS_DN;CARBOXYLIC_ACID_METABOLIC_PROCESS;CATABOLIC_PROCESS;CELLULAR_CATABOLIC_PROCESS;CHARAFE_BREAST_CANCER_LUMINAL_VS_BASAL_UP;CH…	Carboxyl_trans;ClpP/crotonase-like_dom;COA_CT_C;COA_CT_N	609014	NA	Abnormal circulating leucine concentration|Abnormality of movement|Abnormality of the cerebral vasculature|Acute hyperammonemia|Alopecia|Autosomal recessive inheritance|Coma|Failure to thrive|Failure to thrive in infancy|Feeding difficulties|Generalized hypotonia|Global developmental delay|Heterogeneous|Hyperammonemia|Hyperglycinuria|Hyperreflexia|Hypoglycemia|Intellectual disability|Ketoacidosis…	REACT_11153;REACT_169312;REACT_197	NA	NA
Q60722	NA	Tcf4	2	2.08129	9.15644e-06	0.0531592	0	22.916	22.8283	23.2915	23.5243	23.5395	25.0319	25.4605	25.3498	25.1345	25.11	25.2574	310220000	NA	NA	NA	NA	NA	NA	NA	NA	NA	NA	NA	NA	NA	NA	NA	NA	NA
Q8CCS6	8106	Pabpn1	2	2.04376	1.79594e-05	0.0564041	27.5461	27.2835	27.2197	27.3877	27.3961	27.4321	29.3472	29.6548	29.3235	29.3925	29.4775	29.574	9148000000	Q86U42	Involved in the 3'-end formation of mRNA precursors (pre-mRNA) by the addition of a poly(A) tail of 200-250 nt to the upstream cleavage product (By similarity). Stimulates poly(A) polymerase (PAPOLA) conferring processivity on the poly(A) tail elongation reaction and controls also the poly(A) tail length (By similarity). Increases the affinity of poly(A) polymerase for RNA (By similarity). Is als…	Nucleus {ECO:0000269|PubMed:10688363, ECO:0000269|PubMed:11001936, ECO:0000269|PubMed:14663186, ECO:0000269|PubMed:27209344}. Cytoplasm {ECO:0000269|PubMed:10688363, ECO:0000269|PubMed:11001936, ECO:0000269|PubMed:14663186, ECO:0000269|PubMed:17289661}. Nucleus speckle {ECO:0000269|PubMed:10688363, ECO:0000269|PubMed:11371506}. Note=Localized in cytoplasmic mRNP granules containing untranslated m…	Ubiquitous.	3D-structure|Acetylation|Alternative splicing|Coiled coil|Complete proteome|Cytoplasm|Direct protein sequencing|Disease mutation|Methylation|mRNA processing|Nucleus|Phosphoprotein|Polymorphism|Reference proteome|RNA-binding|Triplet repeat expansion	biological regulation;biosynthetic process;cellular biosynthetic process;cellular macromolecule biosynthetic process;cellular macromolecule metabolic process;cellular metabolic process;cellular nitrogen compound metabolic process;cellular process;establishment of localization;establishment of localization in cell;establishment of RNA localization;gene expression;interaction with host;interspecies…	binding;nucleic acid binding;nucleotide binding;RNA binding	cell part;cytoplasm;intracellular membrane-bounded organelle;intracellular organelle;intracellular organelle part;intracellular part;macromolecular complex;membrane-bounded organelle;nuclear part;nucleoplasm;nucleus;organelle;organelle part;ribonucleoprotein complex	RRM_1	ATACTGT,MIR-144;BLALOCK_ALZHEIMERS_DISEASE_UP;CAGGTG_V$E12_Q6;CCAGGGG,MIR-331;chr14q11;CREIGHTON_ENDOCRINE_THERAPY_RESISTANCE_1;CTCTGGA,MIR-520A,MIR-525;CTTTGCA,MIR-527;DIAZ_CHRONIC_MEYLOGENOUS_LEUKEMIA_UP;FIGUEROA_AML_METHYLATION_CLUSTER_1_UP;FIGUEROA_AML_METHYLATION_CLUSTER_2_UP;FIGUEROA_AML_METHYLATION_CLUSTER_3_UP;FIGUEROA_AML_METHYLATION_CLUSTER_4_UP;FIGUEROA_AML_METHYLATION_CLUSTER_5_UP;FIG…	Nucleotide-bd_a/b_plait;RRM_dom	602279	3B4D;3B4M;3UCG	Abnormality of the pharynx|Adult onset|Autosomal dominant inheritance|Distal muscle weakness|Dysarthria|Dysphagia|Elevated serum creatine kinase|Facial palsy|Gait disturbance|Limb muscle weakness|Mask-like facies|Myopathy|Neck muscle weakness|Ophthalmoplegia|Progressive|Progressive ptosis|Proximal muscle weakness|Ptosis|Ragged-red muscle fibers|Rimmed vacuoles|Spondylolisthesis	REACT_1096;REACT_1849;REACT_387;REACT_467;REACT_6173	NA	NA
Q91W59	5937	Rbms1	2	2.04229	0.000277872	0.0565346	23.399	24.1486	24.5485	24.3948	0	0	25.981	26.3083	25.7744	25.5051	25.4662	25.9488	1209400000	P29558	Single-stranded DNA binding protein that interacts with the region upstream of the MYC gene. Binds specifically to the DNA sequence motif 5'-[AT]CT[AT][AT]T-3'. Probably has a role in DNA replication.	Nucleus.	Highest amounts are found in placenta, lung and heart.	3D-structure|Alternative splicing|Complete proteome|DNA replication|DNA-binding|Nucleus|Phosphoprotein|Reference proteome|Repeat|RNA-binding	biosynthetic process;cellular biosynthetic process;cellular macromolecule biosynthetic process;cellular macromolecule metabolic process;cellular metabolic process;cellular nitrogen compound metabolic process;cellular process;DNA metabolic process;DNA replication;macromolecule biosynthetic process;macromolecule metabolic process;metabolic process;nitrogen compound metabolic process;nucleic acid me…	binding;DNA binding;double-stranded DNA binding;nucleic acid binding;nucleotide binding;RNA binding;single-stranded DNA binding;structure-specific DNA binding	cell part;intracellular membrane-bounded organelle;intracellular organelle;intracellular part;membrane-bounded organelle;nucleus;organelle	RRM_1	AACTTT_UNKNOWN;AGGTGCA,MIR-500;AMIT_DELAYED_EARLY_GENES;AMIT_EGF_RESPONSE_240_HELA;BAELDE_DIABETIC_NEPHROPATHY_DN;BIOPOLYMER_METABOLIC_PROCESS;BLALOCK_ALZHEIMERS_DISEASE_UP;BROWNE_HCMV_INFECTION_10HR_DN;BROWNE_HCMV_INFECTION_12HR_DN;BROWNE_HCMV_INFECTION_48HR_DN;BRUINS_UVC_RESPONSE_LATE;BURTON_ADIPOGENESIS_11;CAGGTG_V$E12_Q6;CAGTGTT,MIR-141,MIR-200A;CASORELLI_ACUTE_PROMYELOCYTIC_LEUKEMIA_UP;CATTG…	Hud_Sxl_RNA;Nucleotide-bd_a/b_plait;RRM_dom	602310	1X5O	NA	NA	NA	NA
G5E829;Q9R0K7	NA	Atp2b1	2	2.02817	0.000324659	0.0577996	24.4793	24.5092	24.3545	24.422	24.2776	24.4015	25.873	26.2733	26.4298	26.6248	26.6182	26.45	980970000	NA	NA	NA	NA	NA	NA	NA	NA	NA	NA	NA	NA	NA	NA	NA	NA	NA
Q9Z130	NA	Hnrnpdl	2	1.98944	0.000589159	0.0613918	0	22.7423	22.5565	23.7128	23.4576	0	24.499	25.0125	24.8225	23.895	24.6132	24.6699	375170000	NA	NA	NA	NA	NA	NA	NA	NA	NA	NA	NA	NA	NA	NA	NA	NA	NA
Q9Z2H5	NA	Epb41l1	2	1.9616	0.000190701	0.0640861	25.6269	25.5444	25.7518	25.7393	25.9202	26.0088	27.239	27.8023	27.6218	27.7877	27.9134	27.4998	2359500000	NA	NA	NA	NA	NA	NA	NA	NA	NA	NA	NA	NA	NA	NA	NA	NA	NA
P61514	6168	Rpl37a	2	1.95988	0.0048625	0.0642564	23.6714	24.2549	23.9207	23.6735	24.0464	23.5371	25.6074	25.2442	26.3762	26.2898	25.203	25.9021	720150000	P61513	NA	NA	NA	3D-structure|Complete proteome|Metal-binding|Reference proteome|Ribonucleoprotein|Ribosomal protein|Zinc|Zinc-finger	biosynthetic process;catabolic process;cellular biosynthetic process;cellular catabolic process;cellular component disassembly;cellular component disassembly at cellular level;cellular component organization;cellular component organization at cellular level;cellular component organization or biogenesis;cellular component organization or biogenesis at cellular level;cellular macromolecular complex…	binding;cation binding;ion binding;metal ion binding;structural constituent of ribosome;structural molecule activity	adherens junction;anchoring junction;cell junction;cell part;cell-substrate adherens junction;cell-substrate junction;cytoplasmic part;cytosol;cytosolic large ribosomal subunit;extracellular membrane-bounded organelle;extracellular organelle;extracellular region part;extracellular vesicular exosome;focal adhesion;intracellular membrane-bounded organelle;intracellular organelle;intracellular organ…	Ribosomal_L37ae	BCAT_BILD_ET_AL_UP;BLALOCK_ALZHEIMERS_DISEASE_UP;CAIRO_HEPATOBLASTOMA_CLASSES_UP;CHICAS_RB1_TARGETS_CONFLUENT;CHICAS_RB1_TARGETS_SENESCENT;chr2q33;DAZARD_RESPONSE_TO_UV_NHEK_UP;DAZARD_UV_RESPONSE_CLUSTER_G1;DODD_NASOPHARYNGEAL_CARCINOMA_DN;ELLWOOD_MYC_TARGETS_UP;FLOTHO_PEDIATRIC_ALL_THERAPY_RESPONSE_UP;GNF2_DAP3;GNF2_TPT1;GRADE_COLON_CANCER_UP;GSE10239_NAIVE_VS_DAY4.5_EFF_CD8_TCELL_UP;GSE11864_UN…	Ribosomal_L37ae;Ribosomal_L37ae/L37e;Ribosomal_zn-bd	613314	4V6X	NA	REACT_115902;REACT_1404;REACT_1797;REACT_1986;REACT_2085;REACT_75768;REACT_75822;REACT_79;REACT_9491	NA	NA
P20152;P15331	NA	Vim	2	1.94792	0.000467298	0.0654456	27.443	27.5739	27.3511	27.4319	27.3526	27.2557	29.6258	29.6944	29.43	29.2456	29.1909	28.9393	5337600000	NA	NA	NA	NA	NA	NA	NA	NA	NA	NA	NA	NA	NA	NA	NA	NA	NA
Q99MR8	56922	Mccc1	2	1.94211	0.00649756	0.0660305	31.0347	31.2587	31.2326	31.0448	31.0206	30.8167	32.0485	32.2583	32.9173	33.4949	33.1765	33.0437	168170000000	Q96RQ3	Biotin-attachment subunit of the 3-methylcrotonyl-CoA carboxylase, an enzyme that catalyzes the conversion of 3- methylcrotonyl-CoA to 3-methylglutaconyl-CoA, a critical step for leucine and isovaleric acid catabolism. {ECO:0000269|PubMed:17360195}.	Mitochondrion matrix {ECO:0000269|PubMed:16023992}.	NA	3D-structure|Acetylation|ATP-binding|Biotin|Complete proteome|Direct protein sequencing|Disease mutation|Ligase|Mitochondrion|Nucleotide-binding|Polymorphism|Reference proteome|Transit peptide	amine catabolic process;amine metabolic process;biotin metabolic process;branched chain family amino acid catabolic process;branched chain family amino acid metabolic process;carboxylic acid catabolic process;carboxylic acid metabolic process;catabolic process;cellular amide metabolic process;cellular amine metabolic process;cellular amino acid catabolic process;cellular amino acid metabolic proc…	adenyl nucleotide binding;adenyl ribonucleotide binding;ATP binding;binding;biotin binding;biotin carboxylase activity;carboxylic acid binding;catalytic activity;cation binding;CoA carboxylase activity;ion binding;ligase activity;ligase activity, forming carbon-carbon bonds;ligase activity, forming carbon-nitrogen bonds;metal ion binding;methylcrotonoyl-CoA carboxylase activity;monocarboxylic aci…	cell part;cytoplasmic part;cytosol;intracellular membrane-bounded organelle;intracellular organelle;intracellular organelle lumen;intracellular organelle part;intracellular part;membrane;membrane-bounded organelle;membrane-enclosed lumen;mitochondrial inner membrane;mitochondrial matrix;mitochondrial membrane;mitochondrial part;mitochondrion;organelle;organelle inner membrane;organelle lumen;orga…	Biotin_carb_C;Biotin_lipoyl;CPSase_L_chain;CPSase_L_D2	BLALOCK_ALZHEIMERS_DISEASE_DN;BURTON_ADIPOGENESIS_6;CAFFAREL_RESPONSE_TO_THC_24HR_5_DN;CAFFAREL_RESPONSE_TO_THC_UP;chr3q27;DUTERTRE_ESTRADIOL_RESPONSE_24HR_DN;FARMER_BREAST_CANCER_APOCRINE_VS_LUMINAL;GATTGGY_V$NFY_Q6_01;GOLDRATH_NAIVE_VS_EFF_CD8_TCELL_UP;GSE11864_UNTREATED_VS_CSF1_IFNG_PAM3CYS_IN_MAC_UP;GSE13484_3H_UNSTIM_VS_YF17D_VACCINE_STIM_PBMC_UP;GSE1460_NAIVE_CD4_TCELL_CORD_BLOOD_VS_THYMIC_…	ATP_grasp_subdomain_1;ATP_grasp_subdomain_2;ATP-grasp;Biotin_BS;Biotin_carboxylation_dom;Biotin_COase_C;Biotin_lipoyl;CarbamoylP_synth_lsu_N;CbamoylP_synth_lsu-like_ATP-bd;PreATP-grasp_dom;Rudment_hybrid_motif;Single_hybrid_motif	609010	2EJM	Abnormal circulating leucine concentration|Abnormality of movement|Abnormality of the cerebral vasculature|Acute hepatic steatosis|Acute hyperammonemia|Autosomal recessive inheritance|Coma|Episodic metabolic acidosis|Failure to thrive|Failure to thrive in infancy|Feeding difficulties in infancy|Generalized hypotonia|Global developmental delay|Heterogeneous|Hyperammonemia|Hyperreflexia|Hypoglycemi…	REACT_11153;REACT_169312;REACT_197	NA	NA
P84104	6428	Srsf3	2	1.93495	8.24944e-05	0.066757	26.341	24.809	25.0067	24.9256	25.0197	25.0292	27.2676	26.7262	26.8209	26.7142	27.0651	27.0928	1569300000	P84103	Splicing factor that specifically promotes exon- inclusion during alternative splicing (PubMed:26876937). Interaction with YTHDC1, a RNA-binding protein that recognizes and binds N6-methyladenosine (m6A)-containing RNAs, promotes recruitment of SRSF3 to its mRNA-binding elements adjacent to m6A sites, leading to exon-inclusion during alternative splicing (PubMed:26876937). Also functions as expor…	Nucleus {ECO:0000269|PubMed:11336712}. Nucleus speckle {ECO:0000269|PubMed:26876937}. Cytoplasm {ECO:0000269|PubMed:11336712}. Note=Recruited to nuclear speckles following interaction with YTHDC1. {ECO:0000269|PubMed:26876937}.	NA	3D-structure|Acetylation|Alternative splicing|Complete proteome|Cytoplasm|Direct protein sequencing|mRNA processing|mRNA splicing|mRNA transport|Nucleus|Phosphoprotein|Reference proteome|Repeat|RNA-binding|Transport	biosynthetic process;cellular biosynthetic process;cellular macromolecule biosynthetic process;cellular macromolecule metabolic process;cellular metabolic process;cellular nitrogen compound metabolic process;cellular process;establishment of localization;establishment of localization in cell;establishment of RNA localization;gene expression;intracellular transport;macromolecule biosynthetic proce…	binding;nucleic acid binding;nucleotide binding;RNA binding	cell part;cytoplasm;intracellular organelle part;intracellular part;nuclear part;nucleoplasm;organelle part	RRM_1	AACATTC,MIR-409-3P;AAGTCCA,MIR-422B,MIR-422A;ABRAMSON_INTERACT_WITH_AIRE;ACATTCC,MIR-1,MIR-206;ACAWNRNSRCGG_UNKNOWN;ACEVEDO_LIVER_TUMOR_VS_NORMAL_ADJACENT_TISSUE_UP;ATAAGCT,MIR-21;ATCATGA,MIR-433;ATGTACA,MIR-493;BENPORATH_CYCLING_GENES;BLALOCK_ALZHEIMERS_DISEASE_DN;BLUM_RESPONSE_TO_SALIRASIB_DN;BOHN_PRIMARY_IMMUNODEFICIENCY_SYNDROM_UP;BORCZUK_MALIGNANT_MESOTHELIOMA_UP;BROWNE_HCMV_INFECTION_12HR_D…	Nucleotide-bd_a/b_plait;RRM_dom	603364	2I2Y;2I38	NA	REACT_1597;REACT_1849;REACT_387;REACT_467	NA	NA
Q9D1C1	11065	Ube2c	2	1.92503	0.0045993	0.0677735	22.8004	0	0	0	22.9622	0	25.4164	25.2166	24.7323	23.961	24.6307	24.5995	275980000	O00762	Accepts ubiquitin from the E1 complex and catalyzes its covalent attachment to other proteins. In vitro catalyzes 'Lys- 11'- and 'Lys-48'-linked polyubiquitination. Acts as an essential factor of the anaphase promoting complex/cyclosome (APC/C), a cell cycle-regulated ubiquitin ligase that controls progression through mitosis. Acts by initiating 'Lys-11'-linked polyubiquitin chains on APC/C subst…	NA	NA	3D-structure|Acetylation|Alternative splicing|ATP-binding|Cell cycle|Cell division|Complete proteome|Mitosis|Nucleotide-binding|Phosphoprotein|Polymorphism|Reference proteome|Transferase|Ubl conjugation|Ubl conjugation pathway	activation of anaphase-promoting complex activity;anaphase-promoting complex-dependent proteasomal ubiquitin-dependent protein catabolic process;biological regulation;catabolic process;cell cycle;cell cycle checkpoint;cell cycle process;cell division;cellular catabolic process;cellular component assembly;cellular component assembly at cellular level;cellular component organization;cellular compon…	acid-amino acid ligase activity;adenyl nucleotide binding;adenyl ribonucleotide binding;ATP binding;binding;catalytic activity;enzyme binding;ligase activity;ligase activity, forming carbon-nitrogen bonds;nucleotide binding;protein binding;purine nucleotide binding;purine ribonucleoside triphosphate binding;purine ribonucleotide binding;ribonucleotide binding;small conjugating protein ligase acti…	anaphase-promoting complex;cell part;cullin-RING ubiquitin ligase complex;cytoplasm;cytoplasmic part;cytosol;intracellular organelle part;intracellular part;macromolecular complex;nuclear part;nuclear ubiquitin ligase complex;nucleoplasm;organelle part;protein complex;ubiquitin ligase complex	UQ_con	AACTTT_UNKNOWN;ACID_AMINO_ACID_LIGASE_ACTIVITY;AKT_UP.V1_UP;ALCALAY_AML_BY_NPM1_LOCALIZATION_DN;AMUNDSON_GAMMA_RADIATION_RESPONSE;BARIS_THYROID_CANCER_DN;BASAKI_YBX1_TARGETS_UP;BENPORATH_CYCLING_GENES;BENPORATH_SOX2_TARGETS;BIDUS_METASTASIS_UP;BIOPOLYMER_CATABOLIC_PROCESS;BIOPOLYMER_METABOLIC_PROCESS;BIOPOLYMER_MODIFICATION;BLALOCK_ALZHEIMERS_DISEASE_UP;BLUM_RESPONSE_TO_SALIRASIB_DN;BOHN_PRIMARY_…	UBQ-conjugat_E2;UBQ-conjugating_AS;UBQ-conjugating_enzyme/RWD	605574	1I7K	NA	REACT_1072;REACT_150471;REACT_169168;REACT_6761;REACT_6781;REACT_6785;REACT_6820;REACT_6837;REACT_6850;REACT_6867;REACT_6871;REACT_6904;REACT_75842;REACT_8017	NA	NA
P26350	5757	Ptma	2	1.92078	0.00607621	0.0682139	26.1634	26.7114	26.7619	26.9382	26.6181	26.6562	28.9551	28.7399	28.7708	27.0429	28.3605	28.4558	6702900000	P06454	Prothymosin alpha may mediate immune function by conferring resistance to certain opportunistic infections.	Nucleus.	NA	3D-structure|Acetylation|Alternative splicing|Complete proteome|Direct protein sequencing|Isopeptide bond|Nucleus|Phosphoprotein|Reference proteome|Ubl conjugation	biosynthetic process;cellular biosynthetic process;cellular macromolecule biosynthetic process;cellular macromolecule metabolic process;cellular metabolic process;cellular nitrogen compound metabolic process;cellular process;macromolecule biosynthetic process;macromolecule metabolic process;metabolic process;nitrogen compound metabolic process;nucleic acid metabolic process;nucleobase-containing …	NA	cell part;cytoplasm;extracellular membrane-bounded organelle;extracellular organelle;extracellular region part;extracellular vesicular exosome;intracellular membrane-bounded organelle;intracellular organelle;intracellular organelle part;intracellular part;membrane-bounded organelle;membrane-bounded vesicle;nuclear part;nucleoplasm;nucleus;organelle;organelle part;vesicle	Prothymosin	AACTTT_UNKNOWN;ACEVEDO_NORMAL_TISSUE_ADJACENT_TO_LIVER_TUMOR_UP;APPIERTO_RESPONSE_TO_FENRETINIDE_DN;BENPORATH_MYC_TARGETS_WITH_EBOX;BLALOCK_ALZHEIMERS_DISEASE_UP;BLUM_RESPONSE_TO_SALIRASIB_DN;CACGTG_V$MYC_Q2;CAIRO_PML_TARGETS_BOUND_BY_MYC_UP;CATTGTYY_V$SOX9_B1;CCANNAGRKGGC_UNKNOWN;CCCNNGGGAR_V$OLF1_01;CGTSACG_V$PAX3_B;CHICAS_RB1_TARGETS_SENESCENT;chr2q35;CTGYNNCTYTAA_UNKNOWN;CTTTAAR_UNKNOWN;CTTTG…	Pro/parathymosin	188390	2L9I;2MNQ	NA	NA	NA	NA
Q9D7S7	200916	Rpl22l1	2	1.91601	0.000406379	0.0687095	0	0	0	22.8336	23.4713	22.9948	24.0976	23.8246	24.6986	24.4825	24.7162	24.4107	290430000	Q6P5R6	NA	NA	NA	Complete proteome|Phosphoprotein|Polymorphism|Reference proteome|Ribonucleoprotein|Ribosomal protein	biosynthetic process;cellular biosynthetic process;cellular macromolecule biosynthetic process;cellular macromolecule metabolic process;cellular metabolic process;cellular process;cellular protein metabolic process;macromolecule biosynthetic process;macromolecule metabolic process;metabolic process;primary metabolic process;protein metabolic process;translation	structural constituent of ribosome;structural molecule activity	cell part;cytoplasmic part;intracellular non-membrane-bounded organelle;intracellular organelle;intracellular part;macromolecular complex;non-membrane-bounded organelle;organelle;ribonucleoprotein complex;ribosome	Ribosomal_L22e	BRUINS_UVC_RESPONSE_LATE;CHICAS_RB1_TARGETS_CONFLUENT;chr3q26;CREIGHTON_ENDOCRINE_THERAPY_RESISTANCE_1;GRAESSMANN_APOPTOSIS_BY_DOXORUBICIN_DN;GSE10239_MEMORY_VS_KLRG1HIGH_EFF_CD8_TCELL_UP;GSE14308_TH1_VS_INDUCED_TREG_UP;GSE15767_MED_VS_SCS_MAC_LN_DN;GSE17721_12H_VS_24H_PAM3CSK4_BMDM_DN;GSE17721_CPG_VS_GARDIQUIMOD_0.5H_BMDM_UP;GSE17721_CPG_VS_GARDIQUIMOD_6H_BMDM_UP;GSE17721_PAM3CSK4_VS_CPG_16H_BMD…	Ribosomal_L22e;RPL22L1	NA	NA	NA	NA	NA	NA
Q99KB8	NA	Hagh	2	1.86614	0.00477106	0.0740774	24.1742	24.9772	24.9143	25.0179	24.4003	24.3905	26.7579	26.7374	27.0007	25.5267	26.3258	26.1049	2203100000	NA	NA	NA	NA	NA	NA	NA	NA	NA	NA	NA	NA	NA	NA	NA	NA	NA
Q60838	1856	Dvl2	2	1.86587	7.83053e-05	0.0741073	30.0328	29.8813	29.8373	29.9275	30.0186	30.0515	31.4897	31.8212	31.7652	31.8578	32.0441	31.9204	54182000000	O14641	Plays a role in the signal transduction pathways mediated by multiple Wnt genes. Participates both in canonical and non-canonical Wnt signaling by binding to the cytoplasmic C- terminus of frizzled family members and transducing the Wnt signal to down-stream effectors. Promotes internalization and degradation of frizzled proteins upon Wnt signaling. {ECO:0000250|UniProtKB:Q60838, ECO:0000269|PubM…	Cell membrane {ECO:0000250|UniProtKB:Q60838}| Peripheral membrane protein {ECO:0000250|UniProtKB:Q60838}| Cytoplasmic side {ECO:0000250|UniProtKB:Q60838}. Cytoplasm, cytosol {ECO:0000250|UniProtKB:Q60838}. Cytoplasmic vesicle {ECO:0000250|UniProtKB:Q60838}. Nucleus {ECO:0000269|PubMed:25805136}. Note=Localizes at the cell membrane upon interaction with frizzled family members and promotes their i…	NA	3D-structure|Cell membrane|Complete proteome|Cytoplasm|Cytoplasmic vesicle|Developmental protein|Membrane|Nucleus|Phosphoprotein|Polymorphism|Reference proteome|Wnt signaling pathway	anatomical structure development;anatomical structure formation involved in morphogenesis;anatomical structure morphogenesis;biological regulation;biosynthetic process;canonical Wnt receptor signaling pathway;canonical Wnt receptor signaling pathway involved in regulation of cell proliferation;cell surface receptor linked signaling pathway;cellular biosynthetic process;cellular localization;cellu…	binding;frizzled binding;G-protein-coupled receptor binding;identical protein binding;protein binding;receptor binding	apical part of cell;cell part;clathrin-coated endocytic vesicle;clathrin-coated vesicle;coated vesicle;cytoplasm;cytoplasmic membrane-bounded vesicle;cytoplasmic part;cytoplasmic vesicle;cytosol;endocytic vesicle;intracellular membrane-bounded organelle;intracellular organelle;intracellular part;membrane;membrane-bounded organelle;membrane-bounded vesicle;nucleus;organelle;plasma membrane;vesicle	DEP;Dishevelled;DIX;Dsh_C;PDZ	ACTGTGA,MIR-27A,MIR-27B;ANATOMICAL_STRUCTURE_DEVELOPMENT;BENPORATH_NANOG_TARGETS;BENPORATH_SOX2_TARGETS;BYSTRYKH_HEMATOPOIESIS_STEM_CELL_QTL_TRANS;CACCAGC,MIR-138;CACGTG_V$MYC_Q2;CACTGTG,MIR-128A,MIR-128B;CASORELLI_ACUTE_PROMYELOCYTIC_LEUKEMIA_DN;chr17p13;CREIGHTON_ENDOCRINE_THERAPY_RESISTANCE_4;CYTOPLASM;GGGCGGR_V$SP1_Q6;GSE14000_4H_VS_16H_LPS_DC_TRANSLATED_RNA_DN;GSE15930_STIM_VS_STIM_AND_IFNAB…	DEP_dom;Dishevelled_C-dom;Dishevelled_fam;Dishevelled_protein_dom;DIX;Dsh/Dvl-rel;DVL2;PDZ;Ubiquitin-rel_dom;WHTH_DNA-bd_dom	602151	2REY;3CBX;3CBY;3CBZ;3CC0	NA	REACT_118607;REACT_263890;REACT_264034;REACT_264199;REACT_264276;REACT_264384;REACT_264438;REACT_264478;REACT_264596;REACT_355252	NA	NA
F6ZDS4	7175	Tpr	2	1.86401	0.00785464	0.0743132	0	0	0	23.1398	23.0423	23.0943	25.6001	25.6546	24.9027	24.0012	24.8963	24.8115	536370000	P12270	Component of the nuclear pore complex (NPC), a complex required for the trafficking across the nuclear envelope. Functions as a scaffolding element in the nuclear phase of the NPC essential for normal nucleocytoplasmic transport of proteins and mRNAs, plays a role in the establishment of nuclear-peripheral chromatin compartmentalization in interphase, and in the mitotic spindle checkpoint signali…	Nucleus {ECO:0000269|PubMed:12802065}. Nucleus membrane {ECO:0000269|PubMed:11514627, ECO:0000269|PubMed:11952838, ECO:0000269|PubMed:18794356, ECO:0000269|PubMed:9024684, ECO:0000269|PubMed:9828100, ECO:0000269|PubMed:9864356}| Peripheral membrane protein {ECO:0000269|PubMed:11514627, ECO:0000269|PubMed:9024684, ECO:0000269|PubMed:9828100, ECO:0000269|PubMed:9864356}| Nucleoplasmic side {ECO:000…	Expressed in esophagus, ovary, liver, skin, smooth muscles, cerebrum and fetal cerebellum (at protein level). Highest in testis, lung, thymus, spleen and brain, lower levels in heart, liver and kidney. {ECO:0000269|PubMed:12424524, ECO:0000269|PubMed:9024684}.	3D-structure|Acetylation|Alternative splicing|Cell cycle|Cell division|Centromere|Chromosomal rearrangement|Chromosome|Coiled coil|Complete proteome|Cytoplasm|Cytoskeleton|Direct protein sequencing|Kinetochore|Membrane|Methylation|Mitosis|mRNA transport|Nuclear pore complex|Nucleus|Phosphoprotein|Polymorphism|Protein transport|Proto-oncogene|Reference proteome|Translocation|Transport	biological regulation;biosynthetic process;carbohydrate metabolic process;carbohydrate transport;cell cycle;cell cycle checkpoint;cell cycle phase;cell cycle process;cell division;cell surface receptor linked signaling pathway;cellular biosynthetic process;cellular component disassembly;cellular component disassembly at cellular level;cellular component organization;cellular component organizatio…	binding;chromatin binding;cytoskeletal protein binding;dynein complex binding;enzyme binding;heat shock protein binding;identical protein binding;kinase binding;mitogen-activated protein kinase binding;mRNA binding;nucleic acid binding;nucleocytoplasmic transporter activity;protein binding;protein complex binding;protein dimerization activity;protein homodimerization activity;protein kinase bindi…	cell part;chromosomal part;cytoplasm;cytoplasmic dynein complex;cytoplasmic part;cytoskeletal part;dynein complex;envelope;extrinsic to membrane;inclusion body;intracellular membrane-bounded organelle;intracellular non-membrane-bounded organelle;intracellular organelle;intracellular organelle part;intracellular part;kinetochore;macromolecular complex;membrane;membrane part;membrane-bounded organe…	TPR_MLP1_2	ATTCTTT,MIR-186;BENPORATH_MYC_MAX_TARGETS;BOYAULT_LIVER_CANCER_SUBCLASS_G1_UP;BRUINS_UVC_RESPONSE_LATE;CELLULAR_LOCALIZATION;CHIBA_RESPONSE_TO_TSA_DN;CHICAS_RB1_TARGETS_GROWING;CHICAS_RB1_TARGETS_SENESCENT;chr1q25;CYTOPLASM;DELASERNA_MYOD_TARGETS_DN;DORSAM_HOXA9_TARGETS_DN;ENDOMEMBRANE_SYSTEM;ENK_UV_RESPONSE_KERATINOCYTE_DN;ENVELOPE;ESTABLISHMENT_OF_CELLULAR_LOCALIZATION;ESTABLISHMENT_OF_LOCALIZA…	Ser-tRNA-synth_1_N;TPR_MLP1_2	189940	NA	NA	REACT_115831;REACT_163931;REACT_264487;REACT_268530;REACT_355174;REACT_6190;REACT_6354;REACT_6804;REACT_7991;REACT_9395	NA	NA
P09103	5034	P4hb	2	1.83486	0.00154841	0.0776148	23.4112	23.1974	22.9993	23.4375	0	23.073	25.5224	25.0059	0	25.1869	24.936	0	627170000	P07237	This multifunctional protein catalyzes the formation, breakage and rearrangement of disulfide bonds. At the cell surface, seems to act as a reductase that cleaves disulfide bonds of proteins attached to the cell. May therefore cause structural modifications of exofacial proteins. Inside the cell, seems to form/rearrange disulfide bonds of nascent proteins. At high concentrations, functions as a c…	Endoplasmic reticulum {ECO:0000269|PubMed:23475612}. Endoplasmic reticulum lumen {ECO:0000269|PubMed:10636893, ECO:0000269|PubMed:23475612}. Melanosome {ECO:0000269|PubMed:12643545, ECO:0000269|PubMed:17081065}. Cell membrane {ECO:0000269|PubMed:21670307}| Peripheral membrane protein {ECO:0000305}. Note=Highly abundant. In some cell types, seems to be also secreted or associated with the plasma m…	NA	3D-structure|Acetylation|Cell membrane|Chaperone|Complete proteome|Craniosynostosis|Direct protein sequencing|Disease mutation|Disulfide bond|Endoplasmic reticulum|Isomerase|Membrane|Osteogenesis imperfecta|Phosphoprotein|Redox-active center|Reference proteome|Repeat|Signal	4-hydroxyproline metabolic process;amine metabolic process;biological regulation;carboxylic acid metabolic process;cell redox homeostasis;cellular amine metabolic process;cellular amino acid metabolic process;cellular component organization;cellular component organization at cellular level;cellular component organization or biogenesis;cellular component organization or biogenesis at cellular leve…	catalytic activity;endopeptidase activity;hydrolase activity;intramolecular oxidoreductase activity;intramolecular oxidoreductase activity, interconverting keto- and enol-groups;intramolecular oxidoreductase activity, transposing S-S bonds;isomerase activity;oxidoreductase activity;oxidoreductase activity, acting on paired donors, with incorporation or reduction of molecular oxygen;oxidoreductase…	adherens junction;anchoring junction;cell junction;cell part;cell-substrate adherens junction;cell-substrate junction;cytoplasmic membrane-bounded vesicle;cytoplasmic part;cytoplasmic vesicle;endoplasmic reticulum;endoplasmic reticulum lumen;endoplasmic reticulum part;endoplasmic reticulum-Golgi intermediate compartment;extracellular membrane-bounded organelle;extracellular organelle;extracellula…	Thioredoxin	AAAGGGA,MIR-204,MIR-211;AAGGGAT,MIR-188;ACTAYRNNNCCCR_UNKNOWN;ACTWSNACTNY_UNKNOWN;AMINE_METABOLIC_PROCESS;AMINO_ACID_AND_DERIVATIVE_METABOLIC_PROCESS;AMINO_ACID_DERIVATIVE_METABOLIC_PROCESS;BIOCARTA_HIF_PATHWAY;BIOCARTA_VITCB_PATHWAY;BIOPOLYMER_METABOLIC_PROCESS;BIOPOLYMER_MODIFICATION;BLUM_RESPONSE_TO_SALIRASIB_UP;BRUINS_UVC_RESPONSE_LATE;CAGGTG_V$E12_Q6;CAIRO_HEPATOBLASTOMA_CLASSES_UP;CAMP_UP.V…	Disulphide_isomerase;Prot_disulphide_isomerase;Thioredoxin_CS;Thioredoxin_domain;Thioredoxin-like_fold	176790	1BJX;1MEK;1X5C;2BJX;2K18;3BJ5;3UEM;4EKZ;4EL1;4JU5	Abnormal form of the vertebral bodies|Abnormality of dental enamel|Abnormality of the metaphysis|Abnormality of the ribs|Abnormality of the voice|Autosomal dominant inheritance|Blue sclerae|Bowing of the long bones|Communicating hydrocephalus|Coronal craniosynostosis|Crumpled long bones|Delayed eruption of teeth|Downslanted palpebral fissures|Frontal bossing|Global developmental delay|High pitche…	REACT_121139;REACT_264249;REACT_264605;REACT_6841	NA	NA
Q60668	3184	Hnrnpd	2	1.83172	0.000267725	0.0779783	24.4119	24.0432	24.7901	24.8166	24.9355	24.2543	26.7036	26.8429	26.5334	26.2373	26.1304	26.3511	1182600000	Q14103	Binds with high affinity to RNA molecules that contain AU-rich elements (AREs) found within the 3'-UTR of many proto- oncogenes and cytokine mRNAs. Also binds to double- and single- stranded DNA sequences in a specific manner and functions a transcription factor. Each of the RNA-binding domains specifically can bind solely to a single-stranded non-monotonous 5'-UUAG-3' sequence and also weaker to…	Nucleus. Cytoplasm. Note=Localized in cytoplasmic mRNP granules containing untranslated mRNAs. Component of ribonucleosomes. Cytoplasmic localization oscillates diurnally.	NA	3D-structure|Acetylation|Alternative splicing|Biological rhythms|Complete proteome|Cytoplasm|Direct protein sequencing|DNA-binding|Isopeptide bond|Methylation|Nucleus|Phosphoprotein|Reference proteome|Repeat|Ribonucleoprotein|RNA-binding|Transcription|Transcription regulation|Ubl conjugation	biological regulation;biosynthetic process;catabolic process;cellular biosynthetic process;cellular catabolic process;cellular macromolecule biosynthetic process;cellular macromolecule catabolic process;cellular macromolecule metabolic process;cellular metabolic process;cellular nitrogen compound metabolic process;cellular process;gene expression;macromolecule biosynthetic process;macromolecule c…	binding;DNA binding;nucleic acid binding;nucleotide binding;RNA binding;sequence-specific DNA binding;telomeric DNA binding	cell part;cytoplasmic part;cytosol;extracellular membrane-bounded organelle;extracellular organelle;extracellular region part;extracellular vesicular exosome;intracellular membrane-bounded organelle;intracellular organelle;intracellular organelle part;intracellular part;macromolecular complex;membrane-bounded organelle;membrane-bounded vesicle;nuclear part;nucleoplasm;nucleus;organelle;organelle …	CBFNT;RRM_1	AGTTCTC,MIR-146A,MIR-146B;ALCALAY_AML_BY_NPM1_LOCALIZATION_DN;AMUNDSON_POOR_SURVIVAL_AFTER_GAMMA_RADIATION_2G;BIDUS_METASTASIS_UP;BIOPOLYMER_CATABOLIC_PROCESS;BIOPOLYMER_METABOLIC_PROCESS;BLALOCK_ALZHEIMERS_DISEASE_DN;BOYLAN_MULTIPLE_MYELOMA_C_CLUSTER_UP;BOYLAN_MULTIPLE_MYELOMA_C_UP;BYSTRYKH_HEMATOPOIESIS_STEM_CELL_QTL_TRANS;CACGTG_V$MYC_Q2;CAGNYGKNAAA_UNKNOWN;CAGTATT,MIR-200B,MIR-200C,MIR-429;CA…	CARG-binding_factor_N;Nucleotide-bd_a/b_plait;RRM_dom	601324	1HD0;1HD1;1IQT;1WTB;1X0F;2Z5N	NA	REACT_125;REACT_25325;REACT_467	NA	NA
Q99KV1	51726	Dnajb11	2	1.81152	0.000135514	0.0803442	23.4142	23.0092	22.7753	23.2811	23.2424	0	24.9091	25.0101	24.6317	25.1533	24.5045	24.9743	450430000	Q9UBS4	As a co-chaperone for HSPA5 it is required for proper folding, trafficking or degradation of proteins (PubMed:10827079, PubMed:15525676, PubMed:29706351). Binds directly to both unfolded proteins that are substrates for ERAD and nascent unfolded peptide chains, but dissociates from the HSPA5-unfolded protein complex before folding is completed (PubMed:15525676). May help recruiting HSPA5 and othe…	Endoplasmic reticulum lumen {ECO:0000269|PubMed:10827079, ECO:0000269|PubMed:15195998, ECO:0000269|PubMed:15525676, ECO:0000269|PubMed:15544163}. Note=Associated with the ER membrane in a C-terminally epitope- tagged construct.	Widely expressed. {ECO:0000269|PubMed:10827079, ECO:0000269|PubMed:11584023, ECO:0000269|PubMed:15525676}.	Chaperone|Complete proteome|Disease mutation|Disulfide bond|Endoplasmic reticulum|Glycoprotein|Phosphoprotein|Polymorphism|Reference proteome|Signal	biological regulation;cellular macromolecule metabolic process;cellular metabolic process;cellular nitrogen compound metabolic process;cellular process;cellular protein metabolic process;cellular response to chemical stimulus;cellular response to organic substance;cellular response to stimulus;cellular response to stress;cellular response to topologically incorrect protein;cellular response to un…	NA	cell part;cytoplasmic part;endoplasmic reticulum;endoplasmic reticulum lumen;endoplasmic reticulum part;intracellular membrane-bounded organelle;intracellular organelle;intracellular organelle lumen;intracellular organelle part;intracellular part;membrane;membrane-bounded organelle;membrane-enclosed lumen;nucleus;organelle;organelle lumen;organelle part	CTDII;DnaJ	AACTGGA,MIR-145;ACEVEDO_LIVER_TUMOR_VS_NORMAL_ADJACENT_TISSUE_UP;ACEVEDO_NORMAL_TISSUE_ADJACENT_TO_LIVER_TUMOR_DN;ATACCTC,MIR-202;ATATGCA,MIR-448;BOCHKIS_FOXA2_TARGETS;BYSTRYKH_HEMATOPOIESIS_STEM_CELL_AND_BRAIN_QTL_TRANS;CHEN_METABOLIC_SYNDROM_NETWORK;chr3q27;CSR_LATE_UP.V1_UP;CUI_GLUCOSE_DEPRIVATION;CYTOPLASM;CYTOPLASMIC_PART;ENDOPLASMIC_RETICULUM;GARY_CD5_TARGETS_DN;GATTGGY_V$NFY_Q6_01;GKCGCNNN…	DnaJ_C;DnaJ_domain;DnaJ_domain_CS;HSP40/DnaJ_pept-bd	611341	NA	Adult onset|Progressive|Stage 5 chronic kidney disease	REACT_18273	NA	NA
Q9D0R8	124801	Lsm12	2	1.77453	0.00137855	0.084828	27.5533	27.3247	27.3643	27.4019	27.0377	27.2316	29.4038	29.3823	29.2807	28.4806	28.8117	28.9372	8254600000	Q3MHD2	NA	NA	NA	Acetylation|Alternative splicing|Complete proteome|Direct protein sequencing|Phosphoprotein|Polymorphism|Reference proteome	NA	NA	NA	AD	AAGGGAT,MIR-188;ACTGTGA,MIR-27A,MIR-27B;AGCTCCT,MIR-28;AGTCAGC,MIR-345;BREDEMEYER_RAG_SIGNALING_NOT_VIA_ATM_UP;CAGGTG_V$E12_Q6;CCTGCTG,MIR-214;chr17q21;CRX_NRL_DN.V1_DN;DODD_NASOPHARYNGEAL_CARCINOMA_DN;GAGCCAG,MIR-149;GCAAAAA,MIR-129;GCTTGAA,MIR-498;GGGAGGRR_V$MAZ_Q6;GGGYGTGNY_UNKNOWN;GRADE_COLON_CANCER_UP;GSE10325_MYELOID_VS_LUPUS_MYELOID_DN;GSE14000_TRANSLATED_RNA_VS_MRNA_16H_LPS_DC_DN;GSE14000…	Anticodon-binding_dom	611793	NA	NA	NA	NA	NA
Q6ZWY8	NA	Tmsb10	2	1.76538	0.00439071	0.0859673	26.7927	27.5951	27.4214	27.7833	27.2208	27.5835	29.3634	29.2079	29.5838	27.9055	28.9837	29.3298	11974000000	NA	NA	NA	NA	NA	NA	NA	NA	NA	NA	NA	NA	NA	NA	NA	NA	NA
Q9CQX4	9768	Paf	2	1.75737	0.00114527	0.0869759	23.0343	23.2211	22.9177	22.5625	23.1322	23.0062	0	25.2701	24.7604	24.7204	24.8026	24.7947	487490000	Q15004	PCNA-binding protein that acts as a regulator of DNA repair during DNA replication. Following DNA damage, the interaction with PCNA is disrupted, facilitating the interaction between monoubiquitinated PCNA and the translesion DNA synthesis DNA polymerase eta (POLH) at stalled replisomes, facilitating the bypass of replication-fork-blocking lesions. Also acts as a regulator of centrosome number. {…	Nucleus {ECO:0000269|PubMed:11313979, ECO:0000269|PubMed:16288740, ECO:0000269|PubMed:21673012, ECO:0000269|PubMed:23000965}. Cytoplasm, perinuclear region {ECO:0000269|PubMed:21673012}. Note=Following DNA damage, localizes to DNA damage sites (PubMed:21628590). Colocalizes with centrosomes in perinuclear region (PubMed:21673012).	Expressed predominantly in liver, pancreas and placenta. Not detected in heart or brain. Highly expressed in a number of tumors, especially esophageal tumors, in anaplastic thyroid carcinomas, adrenocortical carcinomas, and in non-small- cell lung cancer lines. {ECO:0000269|PubMed:11313979, ECO:0000269|PubMed:15789362, ECO:0000269|PubMed:22096502}.	3D-structure|Acetylation|Alternative splicing|Complete proteome|Cytoplasm|DNA damage|DNA repair|Isopeptide bond|Nucleus|Phosphoprotein|Polymorphism|Reference proteome|Ubl conjugation	biological regulation;biosynthetic process;cellular biosynthetic process;cellular component organization;cellular component organization at cellular level;cellular component organization or biogenesis;cellular component organization or biogenesis at cellular level;cellular macromolecule biosynthetic process;cellular macromolecule metabolic process;cellular metabolic process;cellular nitrogen comp…	binding;chromatin binding	cell part;cytoplasm;cytoplasmic part;intracellular membrane-bounded organelle;intracellular organelle;intracellular organelle part;intracellular part;membrane-bounded organelle;nuclear part;nucleoplasm;nucleus;organelle;organelle part;perinuclear region of cytoplasm	NA	BENPORATH_CYCLING_GENES;BENPORATH_NANOG_TARGETS;BENPORATH_OCT4_TARGETS;BERENJENO_TRANSFORMED_BY_RHOA_UP;BOCHKIS_FOXA2_TARGETS;BOQUEST_STEM_CELL_CULTURED_VS_FRESH_UP;BORCZUK_MALIGNANT_MESOTHELIOMA_UP;BROWNE_HCMV_INFECTION_14HR_DN;BROWNE_HCMV_INFECTION_20HR_DN;BURTON_ADIPOGENESIS_3;CAFFAREL_RESPONSE_TO_THC_24HR_5_DN;CAFFAREL_RESPONSE_TO_THC_DN;CHANG_CYCLING_GENES;CHEMNITZ_RESPONSE_TO_PROSTAGLANDIN_…	NA	610696	NA	NA	REACT_355250	NA	NA
Q3V0J1	65062	Tmem237	2	1.75462	5.29746e-05	0.0873229	23.3369	23.518	23.3306	23.2924	24.2607	0	24.8428	25.052	25.1238	25.4473	25.2979	24.9121	676430000	Q96Q45	Component of the transition zone in primary cilia. Required for ciliogenesis. {ECO:0000269|PubMed:22152675}.	Membrane {ECO:0000305}| Multi-pass membrane protein {ECO:0000305}. Cell projection, cilium {ECO:0000269|PubMed:22152675}. Note=Localizes at the proximal region of primary cilia were observed, consistent with localization to the transition zone. Anchored to the transition zone by RPGRIP1L.	NA	Alternative splicing|Cell projection|Ciliopathy|Cilium|Cilium biogenesis/degradation|Complete proteome|Joubert syndrome|Membrane|Phosphoprotein|Polymorphism|Reference proteome|Transmembrane|Transmembrane helix	anatomical structure formation involved in morphogenesis;biological regulation;cell projection assembly;cell projection organization;cellular component assembly;cellular component assembly at cellular level;cellular component assembly involved in morphogenesis;cellular component organization;cellular component organization at cellular level;cellular component organization or biogenesis;cellular c…	NA	cell part;cell projection part;ciliary transition zone;cilium part;integral to membrane;intracellular organelle part;intracellular part;intrinsic to membrane;membrane;membrane part;organelle part	TMEM237	ACEVEDO_LIVER_CANCER_WITH_H3K9ME3_DN;chr2q33;GCM_GSTA4;GCM_MAP1B;GCM_MYST2;GCM_NCAM1;GCM_RAN;GSE11924_TFH_VS_TH17_CD4_TCELL_DN;GSE11924_TFH_VS_TH2_CD4_TCELL_DN;GSE13493_DP_VS_CD8POS_THYMOCYTE_DN;GSE14350_IL2RB_KO_VS_WT_TREG_DN;GSE17974_0.5H_VS_72H_UNTREATED_IN_VITRO_CD4_TCELL_DN;GSE17974_1H_VS_72H_UNTREATED_IN_VITRO_CD4_TCELL_DN;GSE20366_EX_VIVO_VS_DEC205_CONVERSION_UP;GSE20366_TREG_VS_NAIVE_CD4_…	TMEM237	614423	NA	Abnormal form of the vertebral bodies|Abnormality of cardiovascular system morphology|Abnormality of neuronal migration|Abnormality of the hypothalamus-pituitary axis|Aganglionic megacolon|Agenesis of corpus callosum|Anteverted nares|Aplasia/Hypoplasia of the corpus callosum|Apnea|Ataxia|Autistic behavior|Autosomal recessive inheritance|Biparietal narrowing|Blindness|Cerebellar vermis hypoplasia|…	NA	22152675	1
A2APT9	127707	Klhdc7a	2	1.73725	0.0462889	0.0895498	23.2879	23.3691	23.309	23.3717	0	22.7008	25.3467	25.6328	24.1704	24.6387	26.5385	24.4275	261940000	Q5VTJ3	NA	Membrane {ECO:0000305}| Single-pass membrane protein {ECO:0000305}.	NA	Complete proteome|Glycoprotein|Kelch repeat|Membrane|Phosphoprotein|Polymorphism|Reference proteome|Repeat|Transmembrane|Transmembrane helix	NA	NA	cell part;integral to membrane;intrinsic to membrane;membrane part	Kelch_1	CAGCTG_V$AP4_Q5;CAGGTG_V$E12_Q6;chr1p36;CREIGHTON_ENDOCRINE_THERAPY_RESISTANCE_3;DELACROIX_RAR_BOUND_ES;DODD_NASOPHARYNGEAL_CARCINOMA_UP;GCANCTGNY_V$MYOD_Q6;GSE13229_IMM_VS_MATURE_NKCELL_UP;GSE20366_TREG_VS_NAIVE_CD4_TCELL_DN;GSE27786_NKCELL_VS_ERYTHROBLAST_DN;GSE29615_CTRL_VS_DAY3_LAIV_IFLU_VACCINE_PBMC_DN;GSE29615_CTRL_VS_DAY7_LAIV_FLU_VACCINE_PBMC_DN;GSE29615_CTRL_VS_LAIV_FLU_VACCINE_PBMC_DN;K…	Kelch_1;Kelch-typ_b-propeller	NA	NA	NA	NA	NA	NA
Q8R081	3191	Hnrnpl	2	1.72665	6.88604e-05	0.09093	27.391	26.983	26.887	27.3626	27.3057	27.1408	29.1189	29.1322	28.7959	28.6635	28.8237	29.0704	6937300000	P14866	Splicing factor binding to exonic or intronic sites and acting as either an activator or repressor of exon inclusion. Exhibits a binding preference for CA-rich elements (PubMed:11809897, PubMed:22570490, PubMed:24164894, PubMed:25623890, PubMed:26051023). Component of the heterogeneous nuclear ribonucleoprotein (hnRNP) complexes and associated with most nascent transcripts (PubMed:2687284). Assoc…	Nucleus, nucleoplasm {ECO:0000269|PubMed:17289661, ECO:0000269|PubMed:2687284, ECO:0000305|PubMed:26051023}. Cytoplasm {ECO:0000269|PubMed:17289661}. Note=Localized in cytoplasmic mRNP granules containing untranslated mRNAs. These granules are not identical with P bodies or stress granules. {ECO:0000269|PubMed:17289661}.	NA	3D-structure|Acetylation|Alternative splicing|Complete proteome|Cytoplasm|Direct protein sequencing|Isopeptide bond|Methylation|Nucleus|Phosphoprotein|Reference proteome|Repeat|Ribonucleoprotein|RNA-binding|Ubl conjugation	cellular macromolecule metabolic process;cellular metabolic process;cellular nitrogen compound metabolic process;cellular process;gene expression;macromolecule metabolic process;metabolic process;mRNA metabolic process;mRNA processing;nitrogen compound metabolic process;nuclear mRNA splicing, via spliceosome;nucleic acid metabolic process;nucleobase-containing compound metabolic process;primary m…	binding;DNA binding;nucleic acid binding;nucleotide binding;regulatory region DNA binding;regulatory region nucleic acid binding;RNA binding;transcription regulatory region DNA binding	cell part;cytoplasm;extracellular membrane-bounded organelle;extracellular organelle;extracellular region part;extracellular vesicular exosome;intracellular membrane-bounded organelle;intracellular organelle;intracellular organelle part;intracellular part;macromolecular complex;membrane;membrane-bounded organelle;membrane-bounded vesicle;nuclear part;nucleoplasm;nucleus;organelle;organelle part;r…	NA	AGUIRRE_PANCREATIC_CANCER_COPY_NUMBER_UP;BENPORATH_MYC_MAX_TARGETS;BENPORATH_SOX2_TARGETS;CAFFAREL_RESPONSE_TO_THC_24HR_5_DN;CATTTCA,MIR-203;CHENG_IMPRINTED_BY_ESTRADIOL;chr19q13;FUJII_YBX1_TARGETS_DN;GCM_AIP;GCM_ANP32B;GCM_CBFB;GCM_CSNK2B;GCM_DDX5;GCM_FANCC;GCM_HDAC1;GCM_MSN;GCM_PFN1;GCM_RAF1;GCM_SMARCC1;GCM_SMARCD1;GCM_VAV1;GGGAGGRR_V$MAZ_Q6;GGGCGGR_V$SP1_Q6;GGGTGGRR_V$PAX4_03;GGGYGTGNY_UNKNOWN…	HnRNP-L_PTB;Nucleotide-bd_a/b_plait;RRM_dom	603083	3R27;3TO8	NA	REACT_125;REACT_467	NA	NA
Q68FH0	8502	Pkp4	2	1.71649	7.76106e-06	0.0922687	23.5745	23.5466	23.8876	23.5382	23.7416	0	25.2039	25.402	25.5258	25.3387	25.208	25.2128	574800000	Q99569	Plays a role as a regulator of Rho activity during cytokinesis. May play a role in junctional plaques. {ECO:0000269|PubMed:17115030}.	Cell junction, desmosome {ECO:0000269|PubMed:17115030}. Cytoplasm, cytoskeleton, spindle {ECO:0000269|PubMed:17115030}. Midbody {ECO:0000269|PubMed:17115030}. Cell membrane {ECO:0000269|PubMed:17115030}| Peripheral membrane protein {ECO:0000269|PubMed:17115030}. Note=Associated with the pericentrosomal region in interphase and with spindle poles during mitosis. In anaphase, during chromosome segr…	NA	Alternative splicing|Cell adhesion|Cell junction|Cell membrane|Coiled coil|Complete proteome|Cytoplasm|Cytoskeleton|Membrane|Methylation|Phosphoprotein|Reference proteome|Repeat	biological adhesion;biological regulation;cell adhesion;cell communication;cell junction assembly;cell junction organization;cell-cell adhesion;cell-cell junction assembly;cell-cell junction organization;cell-cell signaling;cellular component assembly;cellular component assembly at cellular level;cellular component organization;cellular component organization at cellular level;cellular component …	NA	anchoring junction;cell junction;cell part;cell-cell junction;cytoplasm;cytoplasmic part;cytoskeletal part;cytoskeleton;desmosome;internal side of plasma membrane;intracellular non-membrane-bounded organelle;intracellular organelle;intracellular organelle part;intracellular part;membrane;membrane part;midbody;mitotic spindle;non-membrane-bounded organelle;organelle;organelle part;perinuclear regi…	Arm	AAGCACA,MIR-218;AATGTGA,MIR-23A,MIR-23B;BERENJENO_TRANSFORMED_BY_RHOA_UP;BOQUEST_STEM_CELL_DN;BUYTAERT_PHOTODYNAMIC_THERAPY_STRESS_DN;CACTGCC,MIR-34A,MIR-34C,MIR-449;CAGGTG_V$E12_Q6;CELL_JUNCTION;chr2q23;DACOSTA_UV_RESPONSE_VIA_ERCC3_COMMON_DN;DACOSTA_UV_RESPONSE_VIA_ERCC3_DN;DAVICIONI_MOLECULAR_ARMS_VS_ERMS_UP;DAWSON_METHYLATED_IN_LYMPHOMA_TCL1;DIAZ_CHRONIC_MEYLOGENOUS_LEUKEMIA_UP;DODD_NASOPHARY…	Armadillo;ARM-like;ARM-type_fold;Plakophilin/d_Catenin;Plakophilin-4	604276	NA	NA	NA	NA	NA
Q64433	3336	Hspe1	2	1.71195	0.00483089	0.0928729	24.228	25.0254	24.609	24.9449	24.1448	24.7546	26.4847	26.3345	26.4892	24.9349	26.0027	26.4541	1719400000	P61604	Co-chaperonin implicated in mitochondrial protein import and macromolecular assembly. Together with Hsp60, facilitates the correct folding of imported proteins. May also prevent misfolding and promote the refolding and proper assembly of unfolded polypeptides generated under stress conditions in the mitochondrial matrix (PubMed:7912672, PubMed:1346131, PubMed:11422376). The functional units of th…	Mitochondrion matrix.	NA	3D-structure|Acetylation|Chaperone|Complete proteome|Direct protein sequencing|Mitochondrion|Phosphoprotein|Reference proteome|Stress response	activation of caspase activity;biological regulation;cell differentiation;cellular developmental process;cellular macromolecule metabolic process;cellular metabolic process;cellular process;cellular protein metabolic process;developmental process;macromolecule metabolic process;metabolic process;osteoblast differentiation;positive regulation of caspase activity;positive regulation of catalytic ac…	adenyl nucleotide binding;adenyl ribonucleotide binding;ATP binding;binding;chaperone binding;nucleotide binding;protein binding;purine nucleotide binding;purine ribonucleoside triphosphate binding;purine ribonucleotide binding;ribonucleotide binding;unfolded protein binding	cell part;cytoplasmic part;extracellular membrane-bounded organelle;extracellular organelle;extracellular region part;extracellular vesicular exosome;intracellular membrane-bounded organelle;intracellular organelle;intracellular organelle lumen;intracellular organelle part;intracellular part;membrane;membrane-bounded organelle;membrane-bounded vesicle;membrane-enclosed lumen;mitochondrial matrix;…	Cpn10	AMUNDSON_RESPONSE_TO_ARSENITE;BASSO_B_LYMPHOCYTE_NETWORK;BENPORATH_MYC_MAX_TARGETS;BLALOCK_ALZHEIMERS_DISEASE_DN;BUYTAERT_PHOTODYNAMIC_THERAPY_STRESS_UP;CACGTG_V$MYC_Q2;CATGTAA,MIR-496;CCGNMNNTNACG_UNKNOWN;CEBALLOS_TARGETS_OF_TP53_AND_MYC_UP;CELLULAR_MACROMOLECULE_METABOLIC_PROCESS;CELLULAR_PROTEIN_METABOLIC_PROCESS;CHANDRAN_METASTASIS_UP;CHAPERONE_BINDING;CHENG_RESPONSE_TO_NICKEL_ACETATE;chr2q33…	Chaperonin_Cpn10;Chaprnonin_Cpn10_CS;GroES-like	600141	NA	NA	NA	NA	NA
Q64525	440689	Hist2h2bb	2	1.70754	1.15634e-06	0.0934621	31.2729	31.8612	30.9124	31.2611	31.5722	31.0601	32.9618	33.1213	32.9116	32.9872	32.8748	33.0478	108220000000	Q5QNW6	Core component of nucleosome. Nucleosomes wrap and compact DNA into chromatin, limiting DNA accessibility to the cellular machineries which require DNA as a template. Histones thereby play a central role in transcription regulation, DNA repair, DNA replication and chromosomal stability. DNA accessibility is regulated via a complex set of post-translational modifications of histones, also called h…	Nucleus. Chromosome.	NA	Acetylation|Alternative splicing|Chromosome|Complete proteome|DNA-binding|Glycoprotein|Hydroxylation|Isopeptide bond|Methylation|Nucleosome core|Nucleus|Phosphoprotein|Reference proteome|Ubl conjugation	cellular component assembly;cellular component assembly at cellular level;cellular component organization;cellular component organization at cellular level;cellular component organization or biogenesis;cellular component organization or biogenesis at cellular level;cellular macromolecular complex assembly;cellular macromolecular complex subunit organization;cellular process;chromatin organization…	binding;DNA binding;nucleic acid binding	cell part;chromosomal part;extracellular membrane-bounded organelle;extracellular organelle;extracellular region part;extracellular vesicular exosome;intracellular membrane-bounded organelle;intracellular organelle;intracellular organelle part;intracellular part;macromolecular complex;membrane-bounded organelle;membrane-bounded vesicle;nuclear chromosome part;nuclear nucleosome;nuclear part;nucle…	Histone	chr1q21;FEVR_CTNNB1_TARGETS_DN;GSE15750_WT_VS_TRAF6KO_DAY6_EFF_CD8_TCELL_UP;GSE15930_STIM_VS_STIM_AND_IFNAB_24H_CD8_T_CELL_UP;GSE15930_STIM_VS_STIM_AND_IFNAB_72H_CD8_T_CELL_UP;GSE15930_STIM_VS_STIM_AND_IL-12_72H_CD8_T_CELL_UP;GSE17721_CTRL_VS_CPG_2H_BMDM_UP;GSE17721_LPS_VS_CPG_6H_BMDM_UP;GSE20366_TREG_VS_NAIVE_CD4_TCELL_DEC205_CONVERSION_DN;GSE20366_TREG_VS_NAIVE_CD4_TCELL_DN;GSE26669_CTRL_VS_COS…	Histone_core_D;Histone_H2B;Histone-fold	NA	NA	NA	REACT_263923;REACT_264245	NA	NA
Q64525	8349	Hist2h2bb	2	1.70754	1.15634e-06	0.0934621	31.2729	31.8612	30.9124	31.2611	31.5722	31.0601	32.9618	33.1213	32.9116	32.9872	32.8748	33.0478	108220000000	Q16778	Core component of nucleosome. Nucleosomes wrap and compact DNA into chromatin, limiting DNA accessibility to the cellular machineries which require DNA as a template. Histones thereby play a central role in transcription regulation, DNA repair, DNA replication and chromosomal stability. DNA accessibility is regulated via a complex set of post-translational modifications of histones, also called h…	Nucleus. Chromosome.	NA	3D-structure|Acetylation|Antibiotic|Antimicrobial|Chromosome|Complete proteome|Direct protein sequencing|DNA-binding|Glycoprotein|Hydroxylation|Isopeptide bond|Methylation|Nucleosome core|Nucleus|Phosphoprotein|Reference proteome|Ubl conjugation	antibacterial humoral response;antimicrobial humoral response;cellular component assembly;cellular component assembly at cellular level;cellular component organization;cellular component organization at cellular level;cellular component organization or biogenesis;cellular component organization or biogenesis at cellular level;cellular macromolecular complex assembly;cellular macromolecular comple…	binding;DNA binding;nucleic acid binding	cell part;chromosomal part;extracellular membrane-bounded organelle;extracellular organelle;extracellular region part;extracellular space;extracellular vesicular exosome;intracellular membrane-bounded organelle;intracellular organelle;intracellular organelle part;intracellular part;macromolecular complex;membrane-bounded organelle;membrane-bounded vesicle;nuclear chromosome part;nuclear nucleosom…	Histone	ACEVEDO_LIVER_CANCER_UP;ACEVEDO_LIVER_TUMOR_VS_NORMAL_ADJACENT_TISSUE_UP;ALCALAY_AML_BY_NPM1_LOCALIZATION_UP;BENPORATH_CYCLING_GENES;BENPORATH_MYC_MAX_TARGETS;BENPORATH_OCT4_TARGETS;BENPORATH_SOX2_TARGETS;BLALOCK_ALZHEIMERS_DISEASE_UP;BMI1_DN.V1_DN;BMI1_DN_MEL18_DN.V1_DN;BOYAULT_LIVER_CANCER_SUBCLASS_G3_UP;CAMPS_COLON_CANCER_COPY_NUMBER_DN;CASORELLI_ACUTE_PROMYELOCYTIC_LEUKEMIA_UP;chr1q21;DANG_BO…	Histone_core_D;Histone_H2B;Histone-fold	601831	4NFT	NA	REACT_169168;REACT_169185;REACT_169436;REACT_2204;REACT_22186;REACT_2232;REACT_263923;REACT_263965;REACT_264242;REACT_264245;REACT_264303;REACT_264352;REACT_264541;REACT_268237;REACT_268530;REACT_27271;REACT_355391;REACT_75792;REACT_75925;REACT_7963	NA	NA
Q64525	8347	Hist2h2bb	2	1.70754	1.15634e-06	0.0934621	31.2729	31.8612	30.9124	31.2611	31.5722	31.0601	32.9618	33.1213	32.9116	32.9872	32.8748	33.0478	108220000000	P62807	Core component of nucleosome. Nucleosomes wrap and compact DNA into chromatin, limiting DNA accessibility to the cellular machineries which require DNA as a template. Histones thereby play a central role in transcription regulation, DNA repair, DNA replication and chromosomal stability. DNA accessibility is regulated via a complex set of post-translational modifications of histones, also called h…	Nucleus. Chromosome.	NA	3D-structure|Acetylation|Antibiotic|Antimicrobial|Chromosome|Complete proteome|Direct protein sequencing|DNA-binding|Glycoprotein|Hydroxylation|Isopeptide bond|Methylation|Nucleosome core|Nucleus|Phosphoprotein|Polymorphism|Reference proteome|Ubl conjugation	antibacterial humoral response;antimicrobial humoral response;cellular component assembly;cellular component assembly at cellular level;cellular component organization;cellular component organization at cellular level;cellular component organization or biogenesis;cellular component organization or biogenesis at cellular level;cellular macromolecular complex assembly;cellular macromolecular comple…	binding;DNA binding;nucleic acid binding	cell part;chromosomal part;extracellular membrane-bounded organelle;extracellular organelle;extracellular region part;extracellular space;extracellular vesicular exosome;intracellular membrane-bounded organelle;intracellular organelle;intracellular organelle part;intracellular part;macromolecular complex;membrane-bounded organelle;membrane-bounded vesicle;nuclear chromosome part;nuclear nucleosom…	Histone	ACEVEDO_LIVER_CANCER_WITH_H3K27ME3_DN;AFFAR_YY1_TARGETS_UP;ALCALAY_AML_BY_NPM1_LOCALIZATION_UP;BENPORATH_CYCLING_GENES;BENPORATH_MYC_MAX_TARGETS;BOUDOUKHA_BOUND_BY_IGF2BP2;BRUNO_HEMATOPOIESIS;BURTON_ADIPOGENESIS_5;CHIARADONNA_NEOPLASTIC_TRANSFORMATION_CDC25_DN;CHIARADONNA_NEOPLASTIC_TRANSFORMATION_KRAS_DN;chr6p22;CREIGHTON_ENDOCRINE_THERAPY_RESISTANCE_3;CUI_TCF21_TARGETS_2_DN;DANG_BOUND_BY_MYC;DO…	Histone_core_D;Histone_H2B;Histone-fold	602847	NA	NA	REACT_169168;REACT_169185;REACT_169436;REACT_2204;REACT_22186;REACT_2232;REACT_263923;REACT_263965;REACT_264242;REACT_264245;REACT_264303;REACT_264352;REACT_264541;REACT_268237;REACT_268530;REACT_27271;REACT_355391;REACT_75792;REACT_75925;REACT_7963	NA	NA
Q64525	8344	Hist2h2bb	2	1.70754	1.15634e-06	0.0934621	31.2729	31.8612	30.9124	31.2611	31.5722	31.0601	32.9618	33.1213	32.9116	32.9872	32.8748	33.0478	108220000000	P62807	Core component of nucleosome. Nucleosomes wrap and compact DNA into chromatin, limiting DNA accessibility to the cellular machineries which require DNA as a template. Histones thereby play a central role in transcription regulation, DNA repair, DNA replication and chromosomal stability. DNA accessibility is regulated via a complex set of post-translational modifications of histones, also called h…	Nucleus. Chromosome.	NA	3D-structure|Acetylation|Antibiotic|Antimicrobial|Chromosome|Complete proteome|Direct protein sequencing|DNA-binding|Glycoprotein|Hydroxylation|Isopeptide bond|Methylation|Nucleosome core|Nucleus|Phosphoprotein|Polymorphism|Reference proteome|Ubl conjugation	antibacterial humoral response;antimicrobial humoral response;cellular component assembly;cellular component assembly at cellular level;cellular component organization;cellular component organization at cellular level;cellular component organization or biogenesis;cellular component organization or biogenesis at cellular level;cellular macromolecular complex assembly;cellular macromolecular comple…	binding;DNA binding;nucleic acid binding	cell part;chromosomal part;extracellular membrane-bounded organelle;extracellular organelle;extracellular region part;extracellular space;extracellular vesicular exosome;intracellular membrane-bounded organelle;intracellular organelle;intracellular organelle part;intracellular part;macromolecular complex;membrane-bounded organelle;membrane-bounded vesicle;nuclear chromosome part;nuclear nucleosom…	Histone	ACEVEDO_LIVER_CANCER_WITH_H3K27ME3_DN;AFFAR_YY1_TARGETS_UP;ALCALAY_AML_BY_NPM1_LOCALIZATION_UP;BENPORATH_CYCLING_GENES;BENPORATH_MYC_MAX_TARGETS;BOUDOUKHA_BOUND_BY_IGF2BP2;BRUNO_HEMATOPOIESIS;BURTON_ADIPOGENESIS_5;CHIARADONNA_NEOPLASTIC_TRANSFORMATION_CDC25_DN;CHIARADONNA_NEOPLASTIC_TRANSFORMATION_KRAS_DN;chr6p22;CREIGHTON_ENDOCRINE_THERAPY_RESISTANCE_3;CUI_TCF21_TARGETS_2_DN;DANG_BOUND_BY_MYC;DO…	Histone_core_D;Histone_H2B;Histone-fold	602805	NA	NA	REACT_169168;REACT_169185;REACT_169436;REACT_2204;REACT_22186;REACT_2232;REACT_263923;REACT_263965;REACT_264242;REACT_264245;REACT_264303;REACT_264352;REACT_264541;REACT_268237;REACT_268530;REACT_27271;REACT_355391;REACT_75792;REACT_75925;REACT_7963	NA	NA
Q64525	8346	Hist2h2bb	2	1.70754	1.15634e-06	0.0934621	31.2729	31.8612	30.9124	31.2611	31.5722	31.0601	32.9618	33.1213	32.9116	32.9872	32.8748	33.0478	108220000000	P62807	Core component of nucleosome. Nucleosomes wrap and compact DNA into chromatin, limiting DNA accessibility to the cellular machineries which require DNA as a template. Histones thereby play a central role in transcription regulation, DNA repair, DNA replication and chromosomal stability. DNA accessibility is regulated via a complex set of post-translational modifications of histones, also called h…	Nucleus. Chromosome.	NA	3D-structure|Acetylation|Antibiotic|Antimicrobial|Chromosome|Complete proteome|Direct protein sequencing|DNA-binding|Glycoprotein|Hydroxylation|Isopeptide bond|Methylation|Nucleosome core|Nucleus|Phosphoprotein|Polymorphism|Reference proteome|Ubl conjugation	antibacterial humoral response;antimicrobial humoral response;cellular component assembly;cellular component assembly at cellular level;cellular component organization;cellular component organization at cellular level;cellular component organization or biogenesis;cellular component organization or biogenesis at cellular level;cellular macromolecular complex assembly;cellular macromolecular comple…	binding;DNA binding;nucleic acid binding	cell part;chromosomal part;extracellular membrane-bounded organelle;extracellular organelle;extracellular region part;extracellular space;extracellular vesicular exosome;intracellular membrane-bounded organelle;intracellular organelle;intracellular organelle part;intracellular part;macromolecular complex;membrane-bounded organelle;membrane-bounded vesicle;nuclear chromosome part;nuclear nucleosom…	Histone	ACEVEDO_LIVER_CANCER_WITH_H3K27ME3_DN;AFFAR_YY1_TARGETS_UP;ALCALAY_AML_BY_NPM1_LOCALIZATION_UP;BENPORATH_CYCLING_GENES;BENPORATH_MYC_MAX_TARGETS;BOUDOUKHA_BOUND_BY_IGF2BP2;BRUNO_HEMATOPOIESIS;BURTON_ADIPOGENESIS_5;CHIARADONNA_NEOPLASTIC_TRANSFORMATION_CDC25_DN;CHIARADONNA_NEOPLASTIC_TRANSFORMATION_KRAS_DN;chr6p22;CREIGHTON_ENDOCRINE_THERAPY_RESISTANCE_3;CUI_TCF21_TARGETS_2_DN;DANG_BOUND_BY_MYC;DO…	Histone_core_D;Histone_H2B;Histone-fold	602807	NA	NA	REACT_169168;REACT_169185;REACT_169436;REACT_2204;REACT_22186;REACT_2232;REACT_263923;REACT_263965;REACT_264242;REACT_264245;REACT_264303;REACT_264352;REACT_264541;REACT_268237;REACT_268530;REACT_27271;REACT_355391;REACT_75792;REACT_75925;REACT_7963	NA	NA
Q64525	3017	Hist2h2bb	2	1.70754	1.15634e-06	0.0934621	31.2729	31.8612	30.9124	31.2611	31.5722	31.0601	32.9618	33.1213	32.9116	32.9872	32.8748	33.0478	108220000000	P62807	Core component of nucleosome. Nucleosomes wrap and compact DNA into chromatin, limiting DNA accessibility to the cellular machineries which require DNA as a template. Histones thereby play a central role in transcription regulation, DNA repair, DNA replication and chromosomal stability. DNA accessibility is regulated via a complex set of post-translational modifications of histones, also called h…	Nucleus. Chromosome.	NA	3D-structure|Acetylation|Antibiotic|Antimicrobial|Chromosome|Complete proteome|Direct protein sequencing|DNA-binding|Glycoprotein|Hydroxylation|Isopeptide bond|Methylation|Nucleosome core|Nucleus|Phosphoprotein|Polymorphism|Reference proteome|Ubl conjugation	antibacterial humoral response;antimicrobial humoral response;cellular component assembly;cellular component assembly at cellular level;cellular component organization;cellular component organization at cellular level;cellular component organization or biogenesis;cellular component organization or biogenesis at cellular level;cellular macromolecular complex assembly;cellular macromolecular comple…	binding;DNA binding;nucleic acid binding	cell part;chromosomal part;extracellular membrane-bounded organelle;extracellular organelle;extracellular region part;extracellular space;extracellular vesicular exosome;intracellular membrane-bounded organelle;intracellular organelle;intracellular organelle part;intracellular part;macromolecular complex;membrane-bounded organelle;membrane-bounded vesicle;nuclear chromosome part;nuclear nucleosom…	Histone	ACEVEDO_LIVER_CANCER_WITH_H3K27ME3_DN;AFFAR_YY1_TARGETS_UP;ALCALAY_AML_BY_NPM1_LOCALIZATION_UP;BENPORATH_CYCLING_GENES;BENPORATH_MYC_MAX_TARGETS;BOUDOUKHA_BOUND_BY_IGF2BP2;BRUNO_HEMATOPOIESIS;BURTON_ADIPOGENESIS_5;CHIARADONNA_NEOPLASTIC_TRANSFORMATION_CDC25_DN;CHIARADONNA_NEOPLASTIC_TRANSFORMATION_KRAS_DN;chr6p22;CREIGHTON_ENDOCRINE_THERAPY_RESISTANCE_3;CUI_TCF21_TARGETS_2_DN;DANG_BOUND_BY_MYC;DO…	Histone_core_D;Histone_H2B;Histone-fold	602799	NA	NA	REACT_169168;REACT_169185;REACT_169436;REACT_2204;REACT_22186;REACT_2232;REACT_263923;REACT_263965;REACT_264242;REACT_264245;REACT_264303;REACT_264352;REACT_264541;REACT_268237;REACT_268530;REACT_27271;REACT_355391;REACT_75792;REACT_75925;REACT_7963	NA	NA
Q64525	8339	Hist2h2bb	2	1.70754	1.15634e-06	0.0934621	31.2729	31.8612	30.9124	31.2611	31.5722	31.0601	32.9618	33.1213	32.9116	32.9872	32.8748	33.0478	108220000000	P62807	Core component of nucleosome. Nucleosomes wrap and compact DNA into chromatin, limiting DNA accessibility to the cellular machineries which require DNA as a template. Histones thereby play a central role in transcription regulation, DNA repair, DNA replication and chromosomal stability. DNA accessibility is regulated via a complex set of post-translational modifications of histones, also called h…	Nucleus. Chromosome.	NA	3D-structure|Acetylation|Antibiotic|Antimicrobial|Chromosome|Complete proteome|Direct protein sequencing|DNA-binding|Glycoprotein|Hydroxylation|Isopeptide bond|Methylation|Nucleosome core|Nucleus|Phosphoprotein|Polymorphism|Reference proteome|Ubl conjugation	antibacterial humoral response;antimicrobial humoral response;cellular component assembly;cellular component assembly at cellular level;cellular component organization;cellular component organization at cellular level;cellular component organization or biogenesis;cellular component organization or biogenesis at cellular level;cellular macromolecular complex assembly;cellular macromolecular comple…	binding;DNA binding;nucleic acid binding	cell part;chromosomal part;extracellular membrane-bounded organelle;extracellular organelle;extracellular region part;extracellular space;extracellular vesicular exosome;intracellular membrane-bounded organelle;intracellular organelle;intracellular organelle part;intracellular part;macromolecular complex;membrane-bounded organelle;membrane-bounded vesicle;nuclear chromosome part;nuclear nucleosom…	Histone	ACEVEDO_LIVER_CANCER_WITH_H3K27ME3_DN;AFFAR_YY1_TARGETS_UP;ALCALAY_AML_BY_NPM1_LOCALIZATION_UP;BENPORATH_CYCLING_GENES;BENPORATH_MYC_MAX_TARGETS;BOUDOUKHA_BOUND_BY_IGF2BP2;BRUNO_HEMATOPOIESIS;BURTON_ADIPOGENESIS_5;CHIARADONNA_NEOPLASTIC_TRANSFORMATION_CDC25_DN;CHIARADONNA_NEOPLASTIC_TRANSFORMATION_KRAS_DN;chr6p22;CREIGHTON_ENDOCRINE_THERAPY_RESISTANCE_3;CUI_TCF21_TARGETS_2_DN;DANG_BOUND_BY_MYC;DO…	Histone_core_D;Histone_H2B;Histone-fold	602798	NA	NA	REACT_169168;REACT_169185;REACT_169436;REACT_2204;REACT_22186;REACT_2232;REACT_263923;REACT_263965;REACT_264242;REACT_264245;REACT_264303;REACT_264352;REACT_264541;REACT_268237;REACT_268530;REACT_27271;REACT_355391;REACT_75792;REACT_75925;REACT_7963	NA	NA
Q64525	8343	Hist2h2bb	2	1.70754	1.15634e-06	0.0934621	31.2729	31.8612	30.9124	31.2611	31.5722	31.0601	32.9618	33.1213	32.9116	32.9872	32.8748	33.0478	108220000000	P62807	Core component of nucleosome. Nucleosomes wrap and compact DNA into chromatin, limiting DNA accessibility to the cellular machineries which require DNA as a template. Histones thereby play a central role in transcription regulation, DNA repair, DNA replication and chromosomal stability. DNA accessibility is regulated via a complex set of post-translational modifications of histones, also called h…	Nucleus. Chromosome.	NA	3D-structure|Acetylation|Antibiotic|Antimicrobial|Chromosome|Complete proteome|Direct protein sequencing|DNA-binding|Glycoprotein|Hydroxylation|Isopeptide bond|Methylation|Nucleosome core|Nucleus|Phosphoprotein|Polymorphism|Reference proteome|Ubl conjugation	antibacterial humoral response;antimicrobial humoral response;cellular component assembly;cellular component assembly at cellular level;cellular component organization;cellular component organization at cellular level;cellular component organization or biogenesis;cellular component organization or biogenesis at cellular level;cellular macromolecular complex assembly;cellular macromolecular comple…	binding;DNA binding;nucleic acid binding	cell part;chromosomal part;extracellular membrane-bounded organelle;extracellular organelle;extracellular region part;extracellular space;extracellular vesicular exosome;intracellular membrane-bounded organelle;intracellular organelle;intracellular organelle part;intracellular part;macromolecular complex;membrane-bounded organelle;membrane-bounded vesicle;nuclear chromosome part;nuclear nucleosom…	Histone	ACEVEDO_LIVER_CANCER_WITH_H3K27ME3_DN;AFFAR_YY1_TARGETS_UP;ALCALAY_AML_BY_NPM1_LOCALIZATION_UP;BENPORATH_CYCLING_GENES;BENPORATH_MYC_MAX_TARGETS;BOUDOUKHA_BOUND_BY_IGF2BP2;BRUNO_HEMATOPOIESIS;BURTON_ADIPOGENESIS_5;CHIARADONNA_NEOPLASTIC_TRANSFORMATION_CDC25_DN;CHIARADONNA_NEOPLASTIC_TRANSFORMATION_KRAS_DN;chr6p22;CREIGHTON_ENDOCRINE_THERAPY_RESISTANCE_3;CUI_TCF21_TARGETS_2_DN;DANG_BOUND_BY_MYC;DO…	Histone_core_D;Histone_H2B;Histone-fold	602804	NA	NA	REACT_169168;REACT_169185;REACT_169436;REACT_2204;REACT_22186;REACT_2232;REACT_263923;REACT_263965;REACT_264242;REACT_264245;REACT_264303;REACT_264352;REACT_264541;REACT_268237;REACT_268530;REACT_27271;REACT_355391;REACT_75792;REACT_75925;REACT_7963	NA	NA
Q64525	NA	Hist2h2bb	2	1.70754	1.15634e-06	0.0934621	31.2729	31.8612	30.9124	31.2611	31.5722	31.0601	32.9618	33.1213	32.9116	32.9872	32.8748	33.0478	108220000000	P58876	NA	NA	NA	NA	NA	NA	NA	NA	NA	NA	NA	NA	NA	NA	NA	NA
Q64525	8345	Hist2h2bb	2	1.70754	1.15634e-06	0.0934621	31.2729	31.8612	30.9124	31.2611	31.5722	31.0601	32.9618	33.1213	32.9116	32.9872	32.8748	33.0478	108220000000	Q93079	Core component of nucleosome. Nucleosomes wrap and compact DNA into chromatin, limiting DNA accessibility to the cellular machineries which require DNA as a template. Histones thereby play a central role in transcription regulation, DNA repair, DNA replication and chromosomal stability. DNA accessibility is regulated via a complex set of post-translational modifications of histones, also called h…	Nucleus. Chromosome.	NA	Acetylation|Chromosome|Complete proteome|Direct protein sequencing|DNA-binding|Glycoprotein|Hydroxylation|Isopeptide bond|Methylation|Nucleosome core|Nucleus|Phosphoprotein|Reference proteome|Ubl conjugation	cellular component assembly;cellular component assembly at cellular level;cellular component organization;cellular component organization at cellular level;cellular component organization or biogenesis;cellular component organization or biogenesis at cellular level;cellular macromolecular complex assembly;cellular macromolecular complex subunit organization;cellular process;chromatin organization…	binding;DNA binding;nucleic acid binding	cell part;chromosomal part;extracellular membrane-bounded organelle;extracellular organelle;extracellular region part;extracellular vesicular exosome;intracellular membrane-bounded organelle;intracellular organelle;intracellular organelle part;intracellular part;macromolecular complex;membrane-bounded organelle;membrane-bounded vesicle;nuclear chromosome part;nuclear nucleosome;nuclear part;nucle…	Histone	BENPORATH_MYC_MAX_TARGETS;BONOME_OVARIAN_CANCER_SURVIVAL_SUBOPTIMAL_DEBULKING;CHIANG_LIVER_CANCER_SUBCLASS_UNANNOTATED_DN;chr6p21;DANG_BOUND_BY_MYC;DEURIG_T_CELL_PROLYMPHOCYTIC_LEUKEMIA_UP;DURCHDEWALD_SKIN_CARCINOGENESIS_UP;EGFR_UP.V1_DN;GATTGGY_V$NFY_Q6_01;GAZDA_DIAMOND_BLACKFAN_ANEMIA_ERYTHROID_DN;GSE12845_IGD_NEG_BLOOD_VS_DARKZONE_GC_TONSIL_BCELL_DN;GSE12845_IGD_POS_BLOOD_VS_NAIVE_TONSIL_BCELL…	Histone_core_D;Histone_H2B;Histone-fold	602806	NA	NA	REACT_169168;REACT_169185;REACT_169436;REACT_2204;REACT_22186;REACT_2232;REACT_263923;REACT_263965;REACT_264242;REACT_264245;REACT_264303;REACT_264352;REACT_264541;REACT_268237;REACT_268530;REACT_27271;REACT_355391;REACT_75792;REACT_75925;REACT_7963	NA	NA
Q64525	85236	Hist2h2bb	2	1.70754	1.15634e-06	0.0934621	31.2729	31.8612	30.9124	31.2611	31.5722	31.0601	32.9618	33.1213	32.9116	32.9872	32.8748	33.0478	108220000000	O60814	Core component of nucleosome. Nucleosomes wrap and compact DNA into chromatin, limiting DNA accessibility to the cellular machineries which require DNA as a template. Histones thereby play a central role in transcription regulation, DNA repair, DNA replication and chromosomal stability. DNA accessibility is regulated via a complex set of post-translational modifications of histones, also called h…	Nucleus. Chromosome.	NA	3D-structure|Acetylation|Antibiotic|Antimicrobial|Chromosome|Complete proteome|Direct protein sequencing|DNA-binding|Glycoprotein|Hydroxylation|Isopeptide bond|Methylation|Nucleosome core|Nucleus|Phosphoprotein|Reference proteome|Ubl conjugation	antibacterial humoral response;antimicrobial humoral response;cellular component assembly;cellular component assembly at cellular level;cellular component organization;cellular component organization at cellular level;cellular component organization or biogenesis;cellular component organization or biogenesis at cellular level;cellular macromolecular complex assembly;cellular macromolecular comple…	binding;DNA binding;nucleic acid binding	cell part;chromosomal part;extracellular region part;extracellular space;intracellular membrane-bounded organelle;intracellular organelle;intracellular organelle part;intracellular part;macromolecular complex;membrane-bounded organelle;nuclear chromosome part;nuclear nucleosome;nuclear part;nucleoplasm;nucleosome;nucleus;organelle;organelle part;protein-DNA complex	Histone	ACEVEDO_LIVER_CANCER_UP;ACEVEDO_LIVER_CANCER_WITH_H3K27ME3_DN;ACEVEDO_LIVER_CANCER_WITH_H3K9ME3_DN;ACEVEDO_LIVER_TUMOR_VS_NORMAL_ADJACENT_TISSUE_UP;BENPORATH_EED_TARGETS;BOYAULT_LIVER_CANCER_SUBCLASS_G56_UP;CASORELLI_ACUTE_PROMYELOCYTIC_LEUKEMIA_UP;chr6p22;CHUNG_BLISTER_CYTOTOXICITY_DN;DAVIES_MULTIPLE_MYELOMA_VS_MGUS_UP;DAZARD_RESPONSE_TO_UV_SCC_UP;DORN_ADENOVIRUS_INFECTION_12HR_UP;DORN_ADENOVIRU…	Histone_core_D;Histone_H2B;Histone-fold	615045	2CV5	NA	REACT_169168;REACT_169185;REACT_169436;REACT_2204;REACT_22186;REACT_2232;REACT_263923;REACT_263965;REACT_264242;REACT_264245;REACT_264303;REACT_264352;REACT_264541;REACT_268237;REACT_268530;REACT_27271;REACT_355391;REACT_75792;REACT_75925;REACT_7963	NA	NA
Q91ZA3	5095	Pcca	2	1.70038	0.00234233	0.0944243	30.7238	30.0456	29.9591	30.4402	29.811	29.8652	30.9079	31.0623	31.7683	31.8918	31.6353	31.7844	93310000000	P05165	NA	Mitochondrion matrix {ECO:0000269|PubMed:16023992}.	NA	3D-structure|Acetylation|Alternative splicing|ATP-binding|Biotin|Complete proteome|Direct protein sequencing|Disease mutation|Ligase|Mitochondrion|Nucleotide-binding|Phosphoprotein|Polymorphism|Reference proteome|Transit peptide	biotin metabolic process;carboxylic acid catabolic process;carboxylic acid metabolic process;catabolic process;cellular amide metabolic process;cellular catabolic process;cellular ketone metabolic process;cellular lipid catabolic process;cellular lipid metabolic process;cellular metabolic process;cellular nitrogen compound metabolic process;cellular process;cofactor metabolic process;fatty acid b…	adenyl nucleotide binding;adenyl ribonucleotide binding;ATP binding;binding;biotin binding;biotin carboxylase activity;carboxylic acid binding;catalytic activity;cation binding;CoA carboxylase activity;enzyme binding;ion binding;ligase activity;ligase activity, forming carbon-carbon bonds;ligase activity, forming carbon-nitrogen bonds;metal ion binding;monocarboxylic acid binding;nucleotide bindi…	cell part;cytoplasmic part;cytosol;intracellular organelle lumen;intracellular organelle part;intracellular part;membrane-enclosed lumen;mitochondrial matrix;mitochondrial part;organelle lumen;organelle part	Biotin_carb_C;Biotin_lipoyl;CPSase_L_chain;CPSase_L_D2	ALFANO_MYC_TARGETS;BLALOCK_ALZHEIMERS_DISEASE_DN;chr13q32;DACOSTA_UV_RESPONSE_VIA_ERCC3_DN;DACOSTA_UV_RESPONSE_VIA_ERCC3_XPCS_DN;DAVICIONI_TARGETS_OF_PAX_FOXO1_FUSIONS_UP;DIAZ_CHRONIC_MEYLOGENOUS_LEUKEMIA_UP;FLECHNER_BIOPSY_KIDNEY_TRANSPLANT_REJECTED_VS_OK_DN;GCATTTG,MIR-105;GRAESSMANN_APOPTOSIS_BY_DOXORUBICIN_DN;GSE11924_TFH_VS_TH1_CD4_TCELL_DN;GSE11924_TFH_VS_TH2_CD4_TCELL_DN;GSE11924_TH1_VS_TH…	ATP_grasp_subdomain_1;ATP_grasp_subdomain_2;ATP-grasp;Biotin_BS;Biotin_carboxylation_dom;Biotin_COase_C;Biotin_lipoyl;CarbamoylP_synth_lsu_N;CbamoylP_synth_lsu-like_ATP-bd;PreATP-grasp_dom;Rudment_hybrid_motif;Single_hybrid_motif	232000	2CQY;2JKU	Abnormality of immune system physiology|Acute encephalopathy|Anemia|Apnea|Arrhythmia|Autosomal recessive inheritance|Cardiomyopathy|Cerebellar hemorrhage|Cerebral atrophy|Coma|Constipation|Dehydration|Dystonia|Eczema|Failure to thrive|Feeding difficulties in infancy|Global developmental delay|Hepatomegaly|Hyperammonemia|Hyperglycinemia|Hyperglycinuria|Hypoglycemia|Increased level of hippuric acid…	REACT_11153;REACT_169312;REACT_993	NA	NA
P62983;P62984;P0CG49;P0CG50	NA	Rps27a;Uba52;Ubb;Ubc	2	1.6975	0.0141607	0.0948136	26.3354	26.1876	26.0016	26.2796	26.3689	26.1626	27.3465	27.4802	27.792	28.9164	28.0593	28.5727	3242600000	NA	NA	NA	NA	NA	NA	NA	NA	NA	NA	NA	NA	NA	NA	NA	NA	NA
Q5SWU9	31	Acaca	2	1.68673	0.00616722	0.0962834	31.0999	31.2515	31.1612	31.131	30.7326	30.8134	31.8435	32.21	32.7187	33.2898	33.0057	32.8812	102870000000	Q13085	Catalyzes the rate-limiting reaction in the biogenesis of long-chain fatty acids. Carries out three functions: biotin carboxyl carrier protein, biotin carboxylase and carboxyltransferase. {ECO:0000269|PubMed:20952656}.	Cytoplasm.	Expressed in brain, placental, skeletal muscle, renal, pancreatic and adipose tissues| expressed at low level in pulmonary tissue| not detected in the liver.	3D-structure|Acetylation|Allosteric enzyme|Alternative promoter usage|ATP-binding|Biotin|Complete proteome|Cytoplasm|Direct protein sequencing|Fatty acid biosynthesis|Fatty acid metabolism|Ligase|Lipid biosynthesis|Lipid metabolism|Manganese|Metal-binding|Multifunctional enzyme|Nucleotide-binding|Phosphoprotein|Polymorphism|Reference proteome	acetyl-CoA metabolic process;acyl-CoA biosynthetic process;acyl-CoA metabolic process;acylglycerol biosynthetic process;acylglycerol metabolic process;amine transport;amino acid transmembrane transport;amino acid transport;anatomical structure homeostasis;betaine transport;biological regulation;biosynthetic process;biotin metabolic process;carboxylic acid biosynthetic process;carboxylic acid meta…	acetyl-CoA carboxylase activity;adenyl nucleotide binding;adenyl ribonucleotide binding;ATP binding;binding;biotin carboxylase activity;catalytic activity;cation binding;CoA carboxylase activity;ion binding;ligase activity;ligase activity, forming carbon-carbon bonds;ligase activity, forming carbon-nitrogen bonds;metal ion binding;nucleotide binding;purine nucleotide binding;purine ribonucleoside…	actin cytoskeleton;cell part;cytoplasm;cytoplasmic part;cytoskeleton;cytosol;extracellular membrane-bounded organelle;extracellular organelle;extracellular region part;extracellular vesicular exosome;intracellular membrane-bounded organelle;intracellular non-membrane-bounded organelle;intracellular organelle;intracellular organelle part;intracellular part;membrane-bounded organelle;membrane-bound…	ACC_central;Biotin_carb_C;Biotin_lipoyl;Carboxyl_trans;CPSase_L_chain;CPSase_L_D2	AAAGGAT,MIR-501;AACATTC,MIR-409-3P;AACTGGA,MIR-145;AAGGGAT,MIR-188;AAGTCCA,MIR-422B,MIR-422A;ACATTCC,MIR-1,MIR-206;ACCAAAG,MIR-9;ACTGAAA,MIR-30A-3P,MIR-30E-3P;ACTGCAG,MIR-17-3P;ACTGCCT,MIR-34B;ATF2_S_UP.V1_DN;ATF2_UP.V1_DN;ATGAAGG,MIR-205;ATGTAGC,MIR-221,MIR-222;ATGTTAA,MIR-302C;ATGTTTC,MIR-494;ATM_DN.V1_UP;BIOCARTA_CHREBP2_PATHWAY;BIOCARTA_LEPTIN_PATHWAY;BLUM_RESPONSE_TO_SALIRASIB_DN;BOYAULT_LIV…	AcCoA_COase_cen;ATP_grasp_subdomain_1;ATP_grasp_subdomain_2;ATP-grasp;Biotin_BS;Biotin_carboxylation_dom;Biotin_COase_C;Biotin_lipoyl;CarbamoylP_synth_lsu_N;Carboxyl_trans;CbamoylP_synth_lsu-like_ATP-bd;ClpP/crotonase-like_dom;COA_CT_C;COA_CT_N;PreATP-grasp_dom;Rudment_hybrid_motif;Single_hybrid_motif	200350	2YL2;3COJ;4ASI	Autosomal recessive inheritance|Generalized hypotonia|Growth delay|Myopathy	REACT_11082;REACT_11153;REACT_1319;REACT_147904;REACT_169312;REACT_2122	NA	NA
Q8VHX6	2318	Flnc	2	1.68336	2.01594e-05	0.0967466	24.1684	24.3904	0	0	0	24.4253	25.8104	26.0784	25.8911	25.734	25.8915	25.6064	1345100000	Q14315	Muscle-specific filamin, which plays a central role in muscle cells, probably by functioning as a large actin-cross- linking protein. May be involved in reorganizing the actin cytoskeleton in response to signaling events, and may also display structural functions at the Z lines in muscle cells. Critical for normal myogenesis and for maintaining the structural integrity of the muscle fibers.	Cytoplasm {ECO:0000269|PubMed:11038172, ECO:0000269|PubMed:25351925}. Membrane {ECO:0000269|PubMed:11038172}| Peripheral membrane protein {ECO:0000269|PubMed:11038172}. Cytoplasm, cytoskeleton {ECO:0000269|PubMed:11038172}. Cytoplasm, myofibril, sarcomere, Z line {ECO:0000269|PubMed:11038172}. Note=A small amount localizes at membranes. In striated muscle cells, it predominantly localizes in myof…	Highly expressed in striated muscles. Weakly expressed in thyroid, fetal brain, fetal lung, retina, spinal cord and bone marrow. Not expressed in testis, pancreas, adrenal gland, placenta, liver and kidney. {ECO:0000269|PubMed:11038172, ECO:0000269|PubMed:7689010, ECO:0000269|PubMed:9791010}.	3D-structure|Actin-binding|Alternative splicing|Cardiomyopathy|Complete proteome|Cytoplasm|Cytoskeleton|Direct protein sequencing|Disease mutation|Membrane|Methylation|Myofibrillar myopathy|Phosphoprotein|Polymorphism|Reference proteome|Repeat|Ubl conjugation	anatomical structure development;cell development;cell junction assembly;cell junction organization;cellular component assembly;cellular component assembly at cellular level;cellular component organization;cellular component organization at cellular level;cellular component organization or biogenesis;cellular component organization or biogenesis at cellular level;cellular developmental process;ce…	ankyrin binding;binding;cytoskeletal protein binding;protein binding	adherens junction;anchoring junction;cell junction;cell part;cell-substrate adherens junction;cell-substrate junction;contractile fiber part;costamere;cytoplasm;cytoplasmic part;cytoskeleton;cytosol;focal adhesion;intracellular non-membrane-bounded organelle;intracellular organelle;intracellular part;membrane;non-membrane-bounded organelle;organelle;organelle part;plasma membrane;sarcolemma;sarco…	CH;Filamin	ARGGGTTAA_UNKNOWN;BERTUCCI_MEDULLARY_VS_DUCTAL_BREAST_CANCER_DN;BLALOCK_ALZHEIMERS_DISEASE_INCIPIENT_UP;BLALOCK_ALZHEIMERS_DISEASE_UP;BOQUEST_STEM_CELL_CULTURED_VS_FRESH_UP;BRUINS_UVC_RESPONSE_VIA_TP53_GROUP_A;CAGCTG_V$AP4_Q5;CAGGTG_V$E12_Q6;CHANG_CORE_SERUM_RESPONSE_UP;CHARAFE_BREAST_CANCER_BASAL_VS_MESENCHYMAL_DN;CHARAFE_BREAST_CANCER_LUMINAL_VS_MESENCHYMAL_DN;CHEN_LVAD_SUPPORT_OF_FAILING_HEART…	Actinin_actin-bd_CS;CH-domain;Filamin/ABP280_repeat-like;Filamin/ABP280_rpt;FLN_A/C;FN3_dom;Ig_E-set;Ig-like_fold	102565	1V05;2D7M;2D7N;2D7O;2D7P;2D7Q;2K9U;2NQC;3V8O;4MGX	Abnormal peripheral nervous system morphology|Abnormality of the calf musculature|Adult onset|Atrial fibrillation|Autosomal dominant inheritance|Cardiomyopathy|Congestive heart failure|Difficulty climbing stairs|Distal lower limb amyotrophy|Distal upper limb amyotrophy|Dyspnea|Elevated serum creatine kinase|Hyporeflexia|Left atrial enlargement|Mildly elevated creatine kinase|Mitral regurgitation|…	REACT_20649	NA	NA
Q8BYK6	253943	Ythdf3	2	1.67857	0.00433655	0.097408	29.4291	29.2701	29.3286	29.175	28.6063	29.3318	31.789	31.274	30.9609	30.6145	30.6731	30.9953	48113000000	Q7Z739	Specifically recognizes and binds N6-methyladenosine (m6A)-containing RNAs and promotes RNA translation efficiency (PubMed:28106072, PubMed:28106076, PubMed:28281539). M6A is a modification present at internal sites of mRNAs and some non- coding RNAs and plays a role in the efficiency of mRNA splicing, processing and stability (PubMed:22575960, PubMed:24284625, PubMed:28106072, PubMed:28106076, P…	Cytoplasm, cytosol {ECO:0000305|PubMed:28106072}.	NA	Acetylation|Complete proteome|Cytoplasm|Direct protein sequencing|Phosphoprotein|Reference proteome|RNA-binding	NA	NA	NA	YTH	AAAGGGA,MIR-204,MIR-211;AAGCACT,MIR-520F;AAGCCAT,MIR-135A,MIR-135B;ACATATC,MIR-190;ACEVEDO_LIVER_CANCER_UP;AGCACTT,MIR-93,MIR-302A,MIR-302B,MIR-302C,MIR-302D,MIR-372,MIR-373,MIR-520E,MIR-520A,MIR-526B,MIR-520B,MIR-520C,MIR-520D;ATATGCA,MIR-448;ATCATGA,MIR-433;ATGGYGGA_UNKNOWN;ATTACAT,MIR-380-3P;CAAGGAT,MIR-362;CAGCTTT,MIR-320;CAGTATT,MIR-200B,MIR-200C,MIR-429;CAGTGTT,MIR-141,MIR-200A;CATGTAA,MIR-…	YTH_domain	NA	NA	NA	NA	NA	NA
Q61062	1857	Dvl3	2	1.67287	0.000130671	0.0981993	30.0089	30.0115	30.1868	30.0961	30.241	30.1372	31.4448	31.9372	31.5393	31.871	31.8527	31.7238	50074000000	Q92997	Involved in the signal transduction pathway mediated by multiple Wnt genes. {ECO:0000250|UniProtKB:Q61062}.	Cytoplasm {ECO:0000250|UniProtKB:O14641}.	NA	Alternative splicing|Complete proteome|Cytoplasm|Developmental protein|Dwarfism|Methylation|Phosphoprotein|Polymorphism|Reference proteome|Ubl conjugation|Wnt signaling pathway	anatomical structure morphogenesis;biological regulation;canonical Wnt receptor signaling pathway;cardiac septum morphogenesis;cell surface receptor linked signaling pathway;cellular process;cellular response to stimulus;cochlea morphogenesis;developmental process;embryonic morphogenesis;intracellular signal transduction;negative regulation of biological process;negative regulation of canonical W…	beta-catenin binding;binding;enzyme binding;frizzled binding;G-protein-coupled receptor binding;protease binding;protein binding;protein dimerization activity;protein heterodimerization activity;receptor binding	cell part;cytoplasmic part;cytosol;intracellular part	DEP;Dishevelled;DIX;Dsh_C;PDZ	AAAGGGA,MIR-204,MIR-211;ACAGGGT,MIR-10A,MIR-10B;ACEVEDO_LIVER_CANCER_UP;ACEVEDO_LIVER_TUMOR_VS_NORMAL_ADJACENT_TISSUE_UP;AMBROSINI_FLAVOPIRIDOL_TREATMENT_TP53;ANATOMICAL_STRUCTURE_DEVELOPMENT;BILD_E2F3_ONCOGENIC_SIGNATURE;CAAGGAT,MIR-362;CAGCCTC,MIR-485-5P;CAGCTG_V$AP4_Q5;CCTNTMAGA_UNKNOWN;chr3q27;CTACCTC,LET-7A,LET-7B,LET-7C,LET-7D,LET-7E,LET-7F,MIR-98,LET-7G,LET-7I;CTCAGGG,MIR-125B,MIR-125A;CTG…	DEP_dom;Dishevelled_C-dom;Dishevelled_fam;Dishevelled_protein_dom;DIX;Dsh/Dvl-rel;DVL3;PDZ;Ubiquitin-rel_dom;WHTH_DNA-bd_dom	601368	NA	Agenesis of permanent teeth|Alopecia|Anodontia|Anteriorly placed anus|Anteverted nares|Autosomal dominant inheritance|Avascular necrosis of the capital femoral epiphysis|Bifid distal phalanx of toe|Bifid tongue|Blue sclerae|Brachydactyly|Broad thumb|Broad toe|Camptodactyly of finger|Capillary hemangioma|Cleft lip|Cleft palate|Clinodactyly|Clinodactyly of the 5th finger|Clitoral hypoplasia|Coxa va…	REACT_264034;REACT_264199;REACT_264276;REACT_264384;REACT_264438;REACT_264596;REACT_355252	NA	NA
P62960;Q9Z2C8	NA	Ybx1	2	1.65965	0.00191054	0.100055	26.5932	26.5774	26.3218	26.145	26.5921	26.2429	28.1252	28.1045	28.296	28.5936	27.6794	27.6186	4644100000	NA	NA	NA	NA	NA	NA	NA	NA	NA	NA	NA	NA	NA	NA	NA	NA	NA
P23506	NA	Pcmt1	2	1.63258	4.38887e-05	0.103944	27.8618	27.3247	27.4041	27.3815	27.2806	27.9647	29.336	29.004	29.1095	29.0465	28.7887	28.8465	10897000000	NA	NA	NA	NA	NA	NA	NA	NA	NA	NA	NA	NA	NA	NA	NA	NA	NA
P21619	NA	Lmnb2	2	1.61361	3.69245e-05	0.106739	24.3086	24.2296	24.0335	24.157	24.2487	24.281	25.9905	26.014	25.5977	25.8345	25.8709	25.7911	1147600000	NA	NA	NA	NA	NA	NA	NA	NA	NA	NA	NA	NA	NA	NA	NA	NA	NA
Q9CR51	9550	Atp6v1g1	2	1.61305	0.00595658	0.106823	23.2807	0	22.8955	23.2788	22.2544	0	25.1343	24.9137	24.3376	23.9819	24.0992	23.8757	460080000	O75348	Catalytic subunit of the peripheral V1 complex of vacuolar ATPase (V-ATPase). V-ATPase is responsible for acidifying a variety of intracellular compartments in eukaryotic cells. In aerobic conditions, involved in intracellular iron homeostasis, thus triggering the activity of Fe(2+) prolyl hydroxylase (PHD) enzymes, and leading to HIF1A hydroxylation and subsequent proteasomal degradation (PubMed…	NA	Ubiquitous. {ECO:0000269|PubMed:12384298}.	Acetylation|Complete proteome|Direct protein sequencing|Hydrogen ion transport|Ion transport|Reference proteome|Transport	biological regulation;cation homeostasis;cation transport;cell surface receptor linked signaling pathway;cellular cation homeostasis;cellular chemical homeostasis;cellular component organization;cellular component organization at cellular level;cellular component organization or biogenesis;cellular component organization or biogenesis at cellular level;cellular homeostasis;cellular ion homeostasi…	active transmembrane transporter activity;ATPase activity;ATPase activity, coupled;ATPase activity, coupled to movement of substances;ATPase activity, coupled to transmembrane movement of ions;ATPase activity, coupled to transmembrane movement of ions, phosphorylative mechanism;ATPase activity, coupled to transmembrane movement of substances;ATPase binding;binding;catalytic activity;cation transm…	cell part;cytoplasmic part;cytosol;extracellular membrane-bounded organelle;extracellular organelle;extracellular region part;extracellular vesicular exosome;intracellular organelle part;intracellular part;lysosomal membrane;macromolecular complex;membrane;membrane part;membrane-bounded organelle;membrane-bounded vesicle;organelle;organelle membrane;organelle part;plasma membrane;protein complex;…	NA	AMUNDSON_RESPONSE_TO_ARSENITE;BALDWIN_PRKCI_TARGETS_UP;BARRIER_CANCER_RELAPSE_TUMOR_SAMPLE_UP;BENPORATH_NANOG_TARGETS;BENPORATH_NOS_TARGETS;BENPORATH_OCT4_TARGETS;BENPORATH_SOX2_TARGETS;CASORELLI_ACUTE_PROMYELOCYTIC_LEUKEMIA_UP;chr9q33;CREIGHTON_ENDOCRINE_THERAPY_RESISTANCE_5;FAELT_B_CLL_WITH_VH_REARRANGEMENTS_DN;FARMER_BREAST_CANCER_APOCRINE_VS_BASAL;FLECHNER_PBL_KIDNEY_TRANSPLANT_OK_VS_DONOR_DN…	V-ATPase_G	607296	NA	NA	REACT_1109;REACT_121256;REACT_25283;REACT_25300	NA	NA
Q8R1F0	28974	D8Ertd738e	2	1.61076	0.000270521	0.107164	21.9384	22.465	21.9705	22.111	22.6125	22.3497	0	0	23.8154	24.2167	23.8761	23.9361	286010000	Q9UNZ5	May have a potential role in hypercalcemia of malignancy. {ECO:0000250}.	NA	NA	Complete proteome|Polymorphism|Reference proteome	NA	NA	NA	DUF2462	NA	UPF0390	NA	NA	NA	NA	NA	NA
Q61316	NA	Hspa4	2	1.60847	0.015827	0.107507	24.7729	23.9084	0	25.0286	24.8236	25.7807	23.8954	26.4378	26.7017	26.2033	26.3754	26.7234	1679300000	NA	NA	NA	NA	NA	NA	NA	NA	NA	NA	NA	NA	NA	NA	NA	NA	NA
O88569	3181	Hnrnpa2b1	2	1.59351	0.00208501	0.109767	29.3636	29.1422	29.2808	29.3148	29.2914	29.4572	30.9625	31.1607	31.0677	30.0124	30.7296	30.8277	31522000000	P22626	Heterogeneous nuclear ribonucleoprotein (hnRNP) that associates with nascent pre-mRNAs, packaging them into hnRNP particles. The hnRNP particle arrangement on nascent hnRNA is non- random and sequence-dependent and serves to condense and stabilize the transcripts and minimize tangling and knotting. Packaging plays a role in various processes such as transcription, pre-mRNA processing, RNA nuclear…	Nucleus, nucleoplasm {ECO:0000269|PubMed:17289661}. Cytoplasmic granule {ECO:0000269|PubMed:17289661, ECO:0000269|PubMed:24356509}. Secreted, exosome {ECO:0000269|PubMed:24356509}. Note=Localized in cytoplasmic mRNP granules containing untranslated mRNAs (PubMed:17289661). Component of ribonucleosomes (PubMed:17289661). Not found in the nucleolus (PubMed:17289661). Found in exosomes follwong sumo…	NA	3D-structure|Acetylation|Alternative splicing|Complete proteome|Cytoplasm|Direct protein sequencing|Disease mutation|Isopeptide bond|Methylation|mRNA processing|mRNA splicing|mRNA transport|Nucleus|Phosphoprotein|Reference proteome|Repeat|Ribonucleoprotein|RNA-binding|Secreted|Spliceosome|Transport|Ubl conjugation	biological regulation;cellular macromolecule metabolic process;cellular metabolic process;cellular nitrogen compound metabolic process;cellular process;establishment of localization;establishment of RNA localization;gene expression;macromolecule metabolic process;metabolic process;mRNA metabolic process;mRNA processing;negative regulation of biological process;negative regulation of biosynthetic …	binding;DNA binding;nucleic acid binding;nucleotide binding;RNA binding;sequence-specific DNA binding;single-stranded DNA binding;single-stranded telomeric DNA binding;structure-specific DNA binding;telomeric DNA binding	catalytic step 2 spliceosome;cell part;cytoplasm;intracellular membrane-bounded organelle;intracellular organelle;intracellular organelle part;intracellular part;macromolecular complex;membrane;membrane-bounded organelle;nuclear part;nucleoplasm;nucleus;organelle;organelle part;ribonucleoprotein complex;spliceosomal complex	RRM_1	ACEVEDO_NORMAL_TISSUE_ADJACENT_TO_LIVER_TUMOR_UP;AGTGCGT,MIR-521;ATATGCA,MIR-448;ATGCAGT,MIR-217;ATGTTAA,MIR-302C;BENPORATH_MYC_TARGETS_WITH_EBOX;BENPORATH_NANOG_TARGETS;BENPORATH_SOX2_TARGETS;BIDUS_METASTASIS_UP;BLUM_RESPONSE_TO_SALIRASIB_DN;CASORELLI_ACUTE_PROMYELOCYTIC_LEUKEMIA_DN;CCCAGAG,MIR-326;CHANG_CORE_SERUM_RESPONSE_UP;CHARAFE_BREAST_CANCER_LUMINAL_VS_BASAL_UP;CHESLER_BRAIN_HIGHEST_EXPRE…	Nucleotide-bd_a/b_plait;RRM_dom	600124	1X4B	Abnormality of calvarial morphology|Abnormality of long bone morphology|Abnormality of the skeletal system|Amyotrophic lateral sclerosis|Aphasia|Behavioral abnormality|Brain atrophy|Calvarial hyperostosis|Cardiomyopathy|Cataract|Centrally nucleated skeletal muscle fibers|Congestive heart failure|Cranial nerve compression|Distal muscle weakness|Dyscalculia|Elevated alkaline phosphatase|Elevated se…	REACT_125;REACT_467	NA	NA
P63101	7534	Ywhaz	2	1.57516	0.000702696	0.112588	24.2685	24.2688	23.9334	24.5304	23.9077	24.4125	26.3244	25.7717	26.1664	25.5748	25.9125	25.6353	1118600000	P63104	Adapter protein implicated in the regulation of a large spectrum of both general and specialized signaling pathways. Binds to a large number of partners, usually by recognition of a phosphoserine or phosphothreonine motif. Binding generally results in the modulation of the activity of the binding partner. {ECO:0000269|PubMed:14578935, ECO:0000269|PubMed:15071501, ECO:0000269|PubMed:15644438, ECO:…	Cytoplasm {ECO:0000269|PubMed:17081065}. Melanosome {ECO:0000269|PubMed:17081065}. Note=Located to stage I to stage IV melanosomes.	NA	3D-structure|Acetylation|Alternative splicing|Complete proteome|Cytoplasm|Direct protein sequencing|Phosphoprotein|Reference proteome	amine transport;apoptosis;biological regulation;biosynthetic process;blood coagulation;cell activation;cell death;cellular biosynthetic process;cellular component assembly;cellular component assembly at cellular level;cellular component organization;cellular component organization at cellular level;cellular component organization or biogenesis;cellular component organization or biogenesis at cell…	binding;enzyme binding;identical protein binding;kinase binding;protein binding;protein kinase binding;transcription factor binding;ubiquitin protein ligase binding	adherens junction;anchoring junction;blood microparticle;cell junction;cell leading edge;cell part;cell-substrate adherens junction;cell-substrate junction;cytoplasm;cytoplasmic membrane-bounded vesicle;cytoplasmic part;cytoplasmic vesicle;cytoplasmic vesicle membrane;cytoplasmic vesicle part;cytoskeletal part;cytosol;extracellular membrane-bounded organelle;extracellular organelle;extracellular …	37694	AACGGTT,MIR-451;ACATTCC,MIR-1,MIR-206;ACCATTT,MIR-522;ACTGCCT,MIR-34B;AGCACTT,MIR-93,MIR-302A,MIR-302B,MIR-302C,MIR-302D,MIR-372,MIR-373,MIR-520E,MIR-520A,MIR-526B,MIR-520B,MIR-520C,MIR-520D;AGCATTA,MIR-155;AGGAAGC,MIR-516-3P;AGGGCAG,MIR-18A;AGGGCCA,MIR-328;ANTI_APOPTOSIS;APOPTOSIS_GO;ARGGGTTAA_UNKNOWN;ATGGYGGA_UNKNOWN;BAELDE_DIABETIC_NEPHROPATHY_DN;BIOCARTA_CHREBP2_PATHWAY;BLALOCK_ALZHEIMERS_DIS…	14-3-3;14-3-3_CS;14-3-3_domain	601288	1IB1;1QJA;1QJB;2C1J;2C1N;2O02;2WH0;3CU8;3NKX;3RDH;4BG6;4FJ3;4HKC;4IHL;4N7G;4N7Y;4N84	NA	REACT_147867;REACT_23837;REACT_23847;REACT_23898;REACT_25042;REACT_264178;REACT_355377;REACT_355542;REACT_407;REACT_549	NA	NA
P48193	2035	Epb41	2	1.5664	0.00140865	0.113956	24.9324	24.7263	25.1583	25.2001	25.1102	25.4003	25.956	26.7017	26.6598	27.0068	27.0444	26.7	1571400000	P11171	Protein 4,1 is a major structural element of the erythrocyte membrane skeleton. It plays a key role in regulating membrane physical properties of mechanical stability and deformability by stabilizing spectrin-actin interaction. Recruits DLG1 to membranes. Required for dynein-dynactin complex and NUMA1 recruitment at the mitotic cell cortex during anaphase (PubMed:23870127). {ECO:0000269|PubMed:23…	Cytoplasm, cytoskeleton {ECO:0000269|PubMed:12427749}. Cytoplasm, cell cortex {ECO:0000269|PubMed:12427749, ECO:0000269|PubMed:23870127}. Nucleus {ECO:0000269|PubMed:12427749}.	NA	3D-structure|Actin-binding|Alternative splicing|Calmodulin-binding|Cell cycle|Cell division|Complete proteome|Cytoplasm|Cytoskeleton|Direct protein sequencing|Elliptocytosis|Glycoprotein|Hereditary hemolytic anemia|Mitosis|Nucleus|Phosphoprotein|Polymorphism|Pyropoikilocytosis|Reference proteome|Transport	actin cytoskeleton organization;actin filament-based process;biological regulation;blood circulation;cellular component organization;cellular component organization at cellular level;cellular component organization or biogenesis;cellular component organization or biogenesis at cellular level;cellular process;circulatory system process;cortical actin cytoskeleton organization;cortical cytoskeleton…	1-phosphatidylinositol binding;binding;cytoskeletal protein binding;lipid binding;phosphatidylinositol binding;phospholipid binding;protein binding;spectrin binding;structural constituent of cytoskeleton;structural molecule activity	cell cortex part;cell part;cortical cytoskeleton;cytoplasmic part;cytoskeletal part;cytoskeleton;extrinsic to membrane;Golgi apparatus;intracellular membrane-bounded organelle;intracellular non-membrane-bounded organelle;intracellular organelle;intracellular organelle part;intracellular part;macromolecular complex;membrane;membrane part;membrane-bounded organelle;non-membrane-bounded organelle;nu…	4_1_CTD;FA;FERM_C;FERM_M;FERM_N;SAB	ACTGTGA,MIR-27A,MIR-27B;ACTIN_CYTOSKELETON;AGGCACT,MIR-515-3P;ATACTGT,MIR-144;ATGAAGG,MIR-205;BERTUCCI_MEDULLARY_VS_DUCTAL_BREAST_CANCER_UP;BOGNI_TREATMENT_RELATED_MYELOID_LEUKEMIA_UP;BROWNE_HCMV_INFECTION_6HR_DN;CACGTG_V$MYC_Q2;CAGGGTC,MIR-504;CAGGTG_V$E12_Q6;CCTNTMAGA_UNKNOWN;CELL_CORTEX;CELL_CORTEX_PART;CHANDRAN_METASTASIS_UP;CHEN_METABOLIC_SYNDROM_NETWORK;chr1p33;CONCANNON_APOPTOSIS_BY_EPOXOM…	Band_4.1_C;Band_41_domain;Band_41_protein;Ez/rad/moesin_like;FERM/acyl-CoA-bd_prot_3-hlx;FERM_central;FERM_CS;FERM_domain;FERM_N;FERM_PH-like_C;FERM-adjacent;PH_like_dom;SAB_dom;Ubiquitin-rel_dom	130500	1GG3;2RQ1;3QIJ	Autosomal dominant inheritance|Autosomal recessive inheritance|Elliptocytosis|Hemolytic anemia|Jaundice|Pallor	NA	NA	NA
P56379	NA	Mp68	2	1.55106	0.0133994	0.116381	22.1682	22.0921	22.4616	0	22.8924	21.5751	23.2501	0	23.5379	24.5501	24.1926	23.8124	137730000	P56378	NA	NA	NA	NA	NA	NA	NA	NA	NA	NA	NA	NA	NA	NA	NA	NA
P0DP28;P0DP27;P0DP26	NA	P0DP28;P0DP27;P0DP26	2	1.54508	0.00640177	0.117339	25.708	25.5839	25.5333	25.7129	25.4568	25.7974	27.2442	26.1563	27.5617	27.1386	27.5453	0	1945600000	NA	NA	NA	NA	NA	NA	NA	NA	NA	NA	NA	NA	NA	NA	NA	NA	NA
Q8BGS1	57669	Epb41l5	2	1.54246	0.000567334	0.117759	24.0741	24.1839	23.4461	24.3862	24.0542	0	25.407	25.7994	25.6617	25.9809	25.5494	25.1142	473560000	Q9HCM4	May contribute to the correct positioning of tight junctions during the establishment of polarity in epithelial cells. {ECO:0000269|PubMed:17920587}.	Cytoplasm. Cell junction, adherens junction. Note=Associated with the plasma membrane. Colocalizes with CTNNB1, an adherens junction marker (By similarity). {ECO:0000250}.	NA	Alternative splicing|Cell junction|Complete proteome|Cytoplasm|Phosphoprotein|Polymorphism|Reference proteome	actin cytoskeleton organization;actin filament-based process;actin-mediated cell contraction;actomyosin structure organization;anatomical structure development;anatomical structure morphogenesis;anterior/posterior axis specification;apical constriction;axial mesoderm morphogenesis;axis specification;biological adhesion;biological regulation;cell adhesion;cell growth;cell morphogenesis;cell morpho…	NA	adherens junction;anchoring junction;cell junction;cell part;cell projection membrane;cell projection part;cell-substrate adherens junction;cell-substrate junction;cytoplasm;cytoskeleton;extrinsic to membrane;focal adhesion;intracellular membrane-bounded organelle;intracellular non-membrane-bounded organelle;intracellular organelle;intracellular part;leading edge membrane;membrane;membrane part;m…	FA;FERM_C;FERM_M;FERM_N	AACTGGA,MIR-145;BRCA1_DN.V1_DN;CAGGTG_V$E12_Q6;CHANDRAN_METASTASIS_DN;CHARAFE_BREAST_CANCER_LUMINAL_VS_MESENCHYMAL_UP;CHEMNITZ_RESPONSE_TO_PROSTAGLANDIN_E2_DN;chr2q21;CTTTAAR_UNKNOWN;DUTERTRE_ESTRADIOL_RESPONSE_24HR_DN;DUTERTRE_ESTRADIOL_RESPONSE_6HR_DN;GCCNNNWTAAR_UNKNOWN;GGATTA_V$PITX2_Q2;GGGCGGR_V$SP1_Q6;GOZGIT_ESR1_TARGETS_DN;GSE11864_CSF1_VS_CSF1_PAM3CYS_IN_MAC_DN;GSE11864_UNTREATED_VS_CSF1_…	Band_41_domain;Band4.1-like5;Ez/rad/moesin_like;FERM/acyl-CoA-bd_prot_3-hlx;FERM_central;FERM_CS;FERM_domain;FERM_N;FERM_PH-like_C;FERM-adjacent;PH_like_dom;Ubiquitin-rel_dom	611730	NA	NA	NA	NA	NA
Q5F2E7	57532	Nufip2	2	1.54228	0.000185468	0.117788	29.5689	29.4821	29.5134	29.5242	29.5621	29.7485	31.2932	31.2592	31.1826	30.7596	30.9528	30.9816	33344000000	Q7Z417	Binds RNA. {ECO:0000269|PubMed:12837692}.	Nucleus {ECO:0000269|PubMed:12837692, ECO:0000269|PubMed:26184334}. Cytoplasm {ECO:0000269|PubMed:12837692, ECO:0000269|PubMed:26184334}. Cytoplasm, Stress granule {ECO:0000269|PubMed:26184334}. Note=Distribution is cell cycle-modulated, being cytoplasmic in the G2/M phase and accumulating in nucleus during the G1 phase (PubMed:12837692). {ECO:0000269|PubMed:12837692, ECO:0000269|PubMed:26184334}.	NA	Alternative splicing|Complete proteome|Cytoplasm|Direct protein sequencing|Isopeptide bond|Methylation|Nucleus|Phosphoprotein|Reference proteome|RNA-binding|Ubl conjugation	NA	binding;nucleic acid binding;RNA binding	cell part;cytoplasm;cytoplasmic part;intracellular membrane-bounded organelle;intracellular non-membrane-bounded organelle;intracellular organelle;intracellular part;macromolecular complex;membrane;membrane-bounded organelle;non-membrane-bounded organelle;nucleus;organelle;polysomal ribosome;ribonucleoprotein complex;ribosome	NA	AACTGGA,MIR-145;AACWWCAANK_UNKNOWN;AATGTGA,MIR-23A,MIR-23B;ACTGAAA,MIR-30A-3P,MIR-30E-3P;ACTGCCT,MIR-34B;AGCACTT,MIR-93,MIR-302A,MIR-302B,MIR-302C,MIR-302D,MIR-372,MIR-373,MIR-520E,MIR-520A,MIR-526B,MIR-520B,MIR-520C,MIR-520D;AGCATTA,MIR-155;AGCYRWTTC_UNKNOWN;ATGCTGG,MIR-338;ATGGYGGA_UNKNOWN;BENPORATH_SOX2_TARGETS;CAATGCA,MIR-33;CAGGTG_V$E12_Q6;CAGTATT,MIR-200B,MIR-200C,MIR-429;CATTGTYY_V$SOX9_B1…	NA	609356	NA	NA	NA	NA	NA
Q9QYB5	120	Add3	2	1.54107	0.000641064	0.117984	26.3691	26.0673	26.3213	26.2927	26.3525	26.5661	27.4313	27.8319	27.6195	27.9228	28.2184	28.0088	3286800000	Q9UEY8	Membrane-cytoskeleton-associated protein that promotes the assembly of the spectrin-actin network. Plays a role in actin filament capping (PubMed:23836506). Binds to calmodulin. {ECO:0000269|PubMed:23836506}.	Cytoplasm, cytoskeleton. Cell membrane| Peripheral membrane protein| Cytoplasmic side.	Isoform 1 is ubiquitously expressed. {ECO:0000269|PubMed:8893809}.	Acetylation|Actin-binding|Alternative splicing|Calmodulin-binding|Cell membrane|Complete proteome|Cytoplasm|Cytoskeleton|Disease mutation|Isopeptide bond|Membrane|Phosphoprotein|Reference proteome|Ubl conjugation	cellular process;establishment of localization;transmembrane transport;transport	structural constituent of cytoskeleton;structural molecule activity	cell cortex;cell junction;cell part;cell-cell junction;chromosome;condensed chromosome;condensed nuclear chromosome;cytoplasm;cytoplasmic part;cytoskeleton;cytosol;intracellular non-membrane-bounded organelle;intracellular organelle;intracellular organelle part;intracellular part;membrane;non-membrane-bounded organelle;nuclear chromosome;nuclear part;nucleoplasm;organelle;organelle part;plasma me…	Aldolase_II	AAAYRNCTG_UNKNOWN;AACTGGA,MIR-145;AACTTT_UNKNOWN;ALFANO_MYC_TARGETS;AMBROSINI_FLAVOPIRIDOL_TREATMENT_TP53;ATGTTAA,MIR-302C;BAELDE_DIABETIC_NEPHROPATHY_DN;BENPORATH_NANOG_TARGETS;BENPORATH_NOS_TARGETS;BENPORATH_OCT4_TARGETS;BENPORATH_SOX2_TARGETS;BERNARD_PPAPDC1B_TARGETS_DN;BLALOCK_ALZHEIMERS_DISEASE_INCIPIENT_UP;BLALOCK_ALZHEIMERS_DISEASE_UP;BROWNE_HCMV_INFECTION_14HR_DN;BROWNE_HCMV_INFECTION_18H…	ADD3;Aldolase_II/adducin_N	601568	NA	Abnormal pyramidal sign|Autosomal recessive inheritance|Cognitive impairment|Dysphagia|Exotropia|Global developmental delay|Infantile onset|Microcephaly|Nystagmus|Poor speech|Seizures|Spastic diplegia|Spastic tetraplegia|Supranuclear gaze palsy|Variable expressivity	REACT_268444	NA	NA
P62855	6231	Rps26	2	1.53314	0.000250349	0.119266	23.1731	23.6594	23.2926	22.3769	23.4664	22.946	24.6877	24.8426	24.2775	25.0774	24.9081	24.5413	436610000	P62854	NA	Cytoplasm, cytosol {ECO:0000269|PubMed:25957688}. Cytoplasm {ECO:0000305|PubMed:23636399, ECO:0000305|PubMed:25901680}. Rough endoplasmic reticulum {ECO:0000250|UniProtKB:P49171}. Note=Detected on cytosolic polysomes (PubMed:25957688). Detected in ribosomes that are associated with the rough endoplasmic reticulum (By similarity). {ECO:0000250|UniProtKB:P49171, ECO:0000269|PubMed:25957688}.	NA	3D-structure|Complete proteome|Cytoplasm|Diamond-Blackfan anemia|Direct protein sequencing|Disease mutation|Endoplasmic reticulum|Phosphoprotein|Reference proteome|Ribonucleoprotein|Ribosomal protein	biological regulation;biosynthetic process;catabolic process;cellular biosynthetic process;cellular catabolic process;cellular component disassembly;cellular component disassembly at cellular level;cellular component organization;cellular component organization at cellular level;cellular component organization or biogenesis;cellular component organization or biogenesis at cellular level;cellular …	binding;mRNA binding;nucleic acid binding;RNA binding;structural constituent of ribosome;structural molecule activity	cell part;cytoplasm;cytoplasmic part;cytosol;cytosolic small ribosomal subunit;extracellular membrane-bounded organelle;extracellular organelle;extracellular region part;extracellular vesicular exosome;intracellular non-membrane-bounded organelle;intracellular organelle;intracellular organelle part;intracellular part;macromolecular complex;membrane;membrane-bounded organelle;membrane-bounded vesi…	Ribosomal_S26e	BASSO_B_LYMPHOCYTE_NETWORK;BENPORATH_MYC_MAX_TARGETS;BENPORATH_NANOG_TARGETS;BENPORATH_SOX2_TARGETS;BILANGES_RAPAMYCIN_SENSITIVE_VIA_TSC1_AND_TSC2;BLALOCK_ALZHEIMERS_DISEASE_DN;chr12q13;DAIRKEE_TERT_TARGETS_DN;DANG_BOUND_BY_MYC;FERREIRA_EWINGS_SARCOMA_UNSTABLE_VS_STABLE_UP;GOERING_BLOOD_HDL_CHOLESTEROL_QTL_CIS;GSE14308_TH2_VS_INDUCED_TREG_UP;GSE1460_CORD_VS_ADULT_BLOOD_NAIVE_CD4_TCELL_UP;GSE17721…	Ribosomal_S26e	603701	4V6X	Abnormality of the genital system|Abnormality of the hand|Abnormality of the urinary system|Acute leukemia|Anemia|Arrhythmia|Atresia of the external auditory canal|Autosomal dominant inheritance|Broad neck|Choanal atresia|Cleft palate|Conductive hearing impairment|Congenital diaphragmatic hernia|Delayed puberty|Depressed nasal ridge|Ectopic kidney|Fatigue|Infantile onset|Low-set ears|Macrocytic a…	REACT_1079;REACT_115902;REACT_1404;REACT_1797;REACT_1979;REACT_1986;REACT_2085;REACT_75768;REACT_75822;REACT_79;REACT_931;REACT_9491	NA	NA
Q925I1	55210	Atad3	2	1.50924	0.00237133	0.123201	25.8846	25.6946	25.7164	25.6373	25.3241	25.1769	26.3893	27.2989	27.0946	27.4668	26.7023	27.2521	2187800000	Q9NVI7	Essential for mitochondrial network organization, mitochondrial metabolism and cell growth at organism and cellular level. May play an important role in mitochondrial protein synthesis. May also participate in mitochondrial DNA replication. May bind to mitochondrial DNA D-loops and contribute to nucleoid stability. Required for enhanced channeling of cholesterol for hormone-dependent steroidogene…	Mitochondrion inner membrane {ECO:0000269|PubMed:18063578, ECO:0000269|PubMed:20154147, ECO:0000269|PubMed:20332122, ECO:0000269|PubMed:20349121}| Single- pass membrane protein {ECO:0000269|PubMed:20154147, ECO:0000269|PubMed:20349121}. Mitochondrion matrix, mitochondrion nucleoid {ECO:0000269|PubMed:17210950, ECO:0000269|PubMed:18063578}. Note=In the mitochondrial inner membrane, enriched in sit…	Overexpressed in lung adenocarcinomas (at protein level). {ECO:0000269|PubMed:20332122}.	Acetylation|Alternative splicing|ATP-binding|Coiled coil|Complete proteome|Direct protein sequencing|Disease mutation|Membrane|Mitochondrion|Mitochondrion inner membrane|Mitochondrion nucleoid|Nucleotide-binding|Phosphoprotein|Polymorphism|Reference proteome|Transmembrane|Transmembrane helix	biological regulation;cell growth;cellular process;growth;negative regulation of apoptosis;negative regulation of biological process;negative regulation of cell death;negative regulation of cellular process;negative regulation of programmed cell death;regulation of apoptosis;regulation of biological process;regulation of cell death;regulation of cellular process;regulation of programmed cell death	adenyl nucleotide binding;adenyl ribonucleotide binding;ATP binding;binding;nucleotide binding;purine nucleotide binding;purine ribonucleoside triphosphate binding;purine ribonucleotide binding;ribonucleotide binding	cell part;cytoplasmic part;integral to membrane;intracellular membrane-bounded organelle;intracellular non-membrane-bounded organelle;intracellular organelle;intracellular organelle part;intracellular part;intrinsic to membrane;membrane;membrane part;membrane-bounded organelle;mitochondrial inner membrane;mitochondrial membrane;mitochondrial nucleoid;mitochondrial part;mitochondrion;non-membrane-…	AAA;DUF3523	BYSTRYKH_HEMATOPOIESIS_STEM_CELL_QTL_TRANS;CACGTG_V$MYC_Q2;chr1p36;COLINA_TARGETS_OF_4EBP1_AND_4EBP2;CUI_TCF21_TARGETS_2_UP;GCNP_SHH_UP_LATE.V1_DN;GSE13493_DP_VS_CD4INTCD8POS_THYMOCYTE_DN;GSE15659_NAIVE_VS_PTPRC_NEG_CD4_TCELL_UP;GSE15659_RESTING_TREG_VS_NONSUPPRESSIVE_TCELL_UP;GSE17721_0.5H_VS_12H_CPG_BMDM_UP;GSE17721_LPS_VS_CPG_6H_BMDM_DN;GSE17721_PAM3CSK4_VS_GADIQUIMOD_12H_BMDM_UP;GSE17721_POLY…	AAA+_ATPase;ATPase_AAA_core;DUF3523;P-loop_NTPase	612316	NA	Abnormality of the foot|Absence seizure|Ataxia|Autosomal dominant inheritance|Autosomal recessive inheritance|Cerebellar atrophy|Deeply set eye|Delayed speech and language development|Distal amyotrophy|Esotropia|Feeding difficulties|Frontal bossing|Generalized hypotonia|Global developmental delay|High forehead|Hip dysplasia|Hypertrophic cardiomyopathy|Inability to walk|Infantile onset|Intellectua…	NA	NA	NA
Q8BHG9	8545	Cggbp1	2	1.50694	9.25766e-05	0.123585	0	22.6874	0	23.8779	23.7851	23.7411	24.9703	24.9789	24.9146	24.6432	24.5808	24.7087	507220000	Q9UFW8	Binds to nonmethylated 5'-d(CGG)(n)-3' trinucleotide repeats in the FMR1 promoter. May play a role in regulating FMR1 promoter. {ECO:0000269|PubMed:9201980}.	Nucleus {ECO:0000269|PubMed:9201980}.	Ubiquitous. Highly expressed in placenta, thymus, lymph nodes, cerebellum and cerebral cortex. Low expression in other regions of the brain. {ECO:0000269|PubMed:14667814}.	Complete proteome|Direct protein sequencing|DNA-binding|Nucleus|Phosphoprotein|Reference proteome|Transcription|Transcription regulation	biological regulation;negative regulation of biological process;negative regulation of biosynthetic process;negative regulation of cellular biosynthetic process;negative regulation of cellular macromolecule biosynthetic process;negative regulation of cellular metabolic process;negative regulation of cellular process;negative regulation of gene expression;negative regulation of macromolecule biosy…	binding;DNA binding;double-stranded DNA binding;nucleic acid binding;regulatory region DNA binding;regulatory region nucleic acid binding;RNA polymerase II regulatory region DNA binding;RNA polymerase II regulatory region sequence-specific DNA binding;sequence-specific DNA binding;structure-specific DNA binding;transcription regulatory region DNA binding;transcription regulatory region sequence-s…	cell part;intracellular membrane-bounded organelle;intracellular organelle;intracellular organelle part;intracellular part;membrane-bounded organelle;nuclear part;nucleoplasm;nucleus;organelle;organelle part	NA	ATGGYGGA_UNKNOWN;ATGTTAA,MIR-302C;ATGTTTC,MIR-494;BLALOCK_ALZHEIMERS_DISEASE_UP;BROWNE_HCMV_INFECTION_1HR_DN;BROWNE_HCMV_INFECTION_20HR_UP;BROWNE_HCMV_INFECTION_4HR_UP;BYSTRYKH_HEMATOPOIESIS_STEM_CELL_QTL_TRANS;CAGGTG_V$E12_Q6;CHOI_ATL_CHRONIC_VS_ACUTE_DN;chr3p12;CTTGTAT,MIR-381;DIAZ_CHRONIC_MEYLOGENOUS_LEUKEMIA_UP;DNA_BINDING;DOUBLE_STRANDED_DNA_BINDING;DOUGLAS_BMI1_TARGETS_DN;ENK_UV_RESPONSE_KE…	NA	603363	NA	NA	NA	NA	NA
P05064	226	Aldoa	2	1.48805	0.000721006	0.126774	23.4749	23.2112	0	23.4773	0	23.9141	25.4944	24.7185	24.7164	24.7129	24.9467	25.1595	756220000	P04075	Plays a key role in glycolysis and gluconeogenesis. In addition, may also function as scaffolding protein (By similarity). {ECO:0000250}.	Cytoplasm, myofibril, sarcomere, I band. Cytoplasm, myofibril, sarcomere, M line. Note=In skeletal muscle, accumulates around the M line and within the I band, colocalizing with FBP2 on both sides of the Z line in the absence of Ca(2+). {ECO:0000250}.	NA	3D-structure|Acetylation|Alternative splicing|Complete proteome|Cytoplasm|Direct protein sequencing|Disease mutation|Glycogen storage disease|Glycolysis|Hereditary hemolytic anemia|Isopeptide bond|Lyase|Phosphoprotein|Polymorphism|Reference proteome|Schiff base|Ubl conjugation	actin cytoskeleton organization;actin filament organization;actin filament-based process;alcohol biosynthetic process;alcohol catabolic process;alcohol metabolic process;anatomical structure homeostasis;ATP biosynthetic process;ATP metabolic process;biological regulation;biosynthetic process;blood coagulation;carbohydrate biosynthetic process;carbohydrate catabolic process;carbohydrate metabolic …	actin binding;aldehyde-lyase activity;binding;carbohydrate binding;carbon-carbon lyase activity;catalytic activity;cytoskeletal protein binding;fructose binding;fructose-bisphosphate aldolase activity;identical protein binding;lyase activity;monosaccharide binding;protein binding;sugar binding;tubulin binding	actin cytoskeleton;cell part;contractile fiber part;cytoplasmic membrane-bounded vesicle lumen;cytoplasmic part;cytoplasmic vesicle part;cytoskeleton;cytosol;extracellular membrane-bounded organelle;extracellular organelle;extracellular region;extracellular region part;extracellular space;extracellular vesicular exosome;I band;intracellular membrane-bounded organelle;intracellular non-membrane-bo…	Glycolytic	ACACTCC,MIR-122A;ALCOHOL_METABOLIC_PROCESS;BALLIF_DEVELOPMENTAL_DISABILITY_P16_P12_DELETION;BIOCARTA_MTA3_PATHWAY;BRACHAT_RESPONSE_TO_CAMPTOTHECIN_DN;BRACHAT_RESPONSE_TO_METHOTREXATE_DN;BUCKANOVICH_T_LYMPHOCYTE_HOMING_ON_TUMOR_DN;BURTON_ADIPOGENESIS_5;CACGTG_V$MYC_Q2;CACTGCC,MIR-34A,MIR-34C,MIR-449;CAGGTG_V$E12_Q6;CAMP_UP.V1_UP;CARBOHYDRATE_CATABOLIC_PROCESS;CARBOHYDRATE_METABOLIC_PROCESS;CARBON_…	Aldolase_I_AS;Aldolase_TIM;FBA_euk-type;FBA_I	103850	1ALD;2ALD;4ALD	Autosomal recessive inheritance|Cholecystitis|Cholelithiasis|Delayed puberty|Epicanthus|Intellectual disability|Jaundice|Low posterior hairline|Myopathy|Nonspherocytic hemolytic anemia|Normochromic anemia|Normocytic anemia|Ptosis|Short neck|Short stature|Splenomegaly	REACT_1383;REACT_1520;REACT_318	NA	NA
P30681	3148	Hmgb2	2	1.48512	0.000773606	0.127274	24.0885	23.3079	23.5381	24.1975	0	23.5358	25.157	25.2245	24.849	24.3785	25.2928	24.8731	683800000	P26583	Multifunctional protein with various roles in different cellular compartments. May act in a redox sensitive manner. In the nucleus is an abundant chromatin-associated non-histone protein involved in transcription, chromatin remodeling and V(D)J recombination and probably other processes. Binds DNA with a preference to non-canonical DNA structures such as single-stranded DNA. Can bent DNA and enha…	Nucleus {ECO:0000269|PubMed:11909973, ECO:0000269|PubMed:12925773, ECO:0000269|PubMed:23877675}. Chromosome {ECO:0000269|PubMed:12925773}. Cytoplasm {ECO:0000269|PubMed:11909973, ECO:0000269|PubMed:23877675}. Secreted {ECO:0000269|PubMed:19811285, ECO:0000269|PubMed:23877675}. Note=In basal state predominantly nuclear. {ECO:0000305}.	Expressed in gastric and intestinal tissues (at protein level). {ECO:0000269|PubMed:23877675}.	Acetylation|Chemotaxis|Chromosome|Complete proteome|Cytoplasm|Disulfide bond|DNA recombination|DNA-binding|Immunity|Inflammatory response|Innate immunity|Nucleus|Oxidation|Phosphoprotein|Reference proteome|Repeat|Secreted|Transcription|Transcription regulation	anatomical structure development;apoptosis;base-excision repair, DNA ligation;biological regulation;catabolic process;cell chemotaxis;cell death;cell migration;cell motility;cellular catabolic process;cellular component assembly;cellular component assembly at cellular level;cellular component disassembly;cellular component disassembly at cellular level;cellular component disassembly involved in a…	binding;chemoattractant activity;chromatin binding;damaged DNA binding;DNA bending activity;DNA binding;double-stranded DNA binding;nucleic acid binding;nucleic acid binding transcription factor activity;protein binding;RAGE receptor binding;receptor binding;regulatory region DNA binding;regulatory region nucleic acid binding;sequence-specific DNA binding transcription factor activity;single-stra…	cell part;chromosome;condensed chromosome;cytoplasm;cytoplasmic part;extracellular region part;extracellular space;intracellular membrane-bounded organelle;intracellular non-membrane-bounded organelle;intracellular organelle;intracellular organelle part;intracellular part;macromolecular complex;membrane-bounded organelle;non-membrane-bounded organelle;nuclear part;nucleoplasm;nucleus;organelle;or…	HMG_box;HMG_box_2	AATGTGA,MIR-23A,MIR-23B;ACEVEDO_LIVER_CANCER_UP;ACEVEDO_LIVER_TUMOR_VS_NORMAL_ADJACENT_TISSUE_UP;AFFAR_YY1_TARGETS_DN;BASAKI_YBX1_TARGETS_UP;BASE_EXCISION_REPAIR;BENPORATH_CYCLING_GENES;BENPORATH_ES_CORE_NINE_CORRELATED;BENPORATH_OCT4_TARGETS;BERENJENO_TRANSFORMED_BY_RHOA_UP;BHATTACHARYA_EMBRYONIC_STEM_CELL;BILBAN_B_CLL_LPL_DN;BIOCARTA_DNAFRAGMENT_PATHWAY;BIOCARTA_SET_PATHWAY;BIOPOLYMER_METABOLIC…	HMG_box_dom;HMG_boxA_CS	163906	NA	NA	REACT_13462	NA	NA
Q501J6	NA	Ddx17	2	1.48397	0.0073351	0.12747	25.6186	25.4084	25.3747	25.5303	25.1246	25.4475	27.6296	27.3549	27.0565	26.2548	26.6629	26.7515	2111200000	NA	NA	NA	NA	NA	NA	NA	NA	NA	NA	NA	NA	NA	NA	NA	NA	NA
Q91VM5;Q9WV02	NA	Rbmxl1;Rbmx	2	1.4777	0.00238419	0.128547	25.2966	24.8653	24.7306	25.0403	25.5862	25.2664	26.1174	25.9308	26.6831	26.8077	26.9436	26.5862	1522500000	NA	NA	NA	NA	NA	NA	NA	NA	NA	NA	NA	NA	NA	NA	NA	NA	NA
Q60972	5928	Rbbp4	2	1.46569	1.81248e-05	0.130631	26.8092	26.6585	26.4949	26.721	26.5308	26.9083	28.0811	28.1122	28.1798	28.3592	28.1314	28.4192	5270100000	Q09028	Core histone-binding subunit that may target chromatin assembly factors, chromatin remodeling factors and histone deacetylases to their histone substrates in a manner that is regulated by nucleosomal DNA. Component of several complexes which regulate chromatin metabolism. These include the chromatin assembly factor 1 (CAF-1) complex, which is required for chromatin assembly following DNA replicat…	Nucleus.	NA	3D-structure|Acetylation|Alternative splicing|Cell cycle|Chromatin regulator|Complete proteome|Direct protein sequencing|DNA replication|Isopeptide bond|Nucleus|Phosphoprotein|Reference proteome|Repeat|Repressor|Transcription|Transcription regulation|Ubl conjugation|WD repeat	ATP-dependent chromatin remodeling;biological regulation;biosynthetic process;cell cycle;cell cycle process;cellular biosynthetic process;cellular component assembly;cellular component assembly at cellular level;cellular component organization;cellular component organization at cellular level;cellular component organization or biogenesis;cellular component organization or biogenesis at cellular l…	binding;enzyme binding;histone binding;histone deacetylase binding;protein binding	CAF-1 complex;cell part;chromatin;chromatin assembly complex;chromatin remodeling complex;chromosomal part;ESC/E(Z) complex;histone deacetylase complex;histone methyltransferase complex;intracellular membrane-bounded organelle;intracellular organelle;intracellular organelle part;intracellular part;ISWI complex;macromolecular complex;membrane-bounded organelle;methyltransferase complex;nuclear chr…	CAF1C_H4-bd;WD40	AFFAR_YY1_TARGETS_DN;AMUNDSON_POOR_SURVIVAL_AFTER_GAMMA_RADIATION_2G;ATPASE_ACTIVITY;ATPASE_ACTIVITY_COUPLED;BAELDE_DIABETIC_NEPHROPATHY_DN;BENPORATH_NANOG_TARGETS;BIDUS_METASTASIS_UP;BORCZUK_MALIGNANT_MESOTHELIOMA_UP;BOYAULT_LIVER_CANCER_SUBCLASS_G3_UP;BROWNE_HCMV_INFECTION_18HR_UP;BYSTROEM_CORRELATED_WITH_IL5_UP;CACGTG_V$MYC_Q2;CARD_MIR302A_TARGETS;CELL_PROLIFERATION_GO_0008283;CHICAS_RB1_TARGE…	G-protein_beta_WD-40_rep;Histone-bd_RBBP4_N;WD40/YVTN_repeat-like_dom;WD40_repeat;WD40_repeat_CS;WD40_repeat_dom	NA	2XU7;3GFC;4PBY;4PBZ;4PC0;4R7A	NA	REACT_1006;REACT_111214;REACT_169436;REACT_22186;REACT_263923;REACT_264352;REACT_268728;REACT_953	NA	NA
Q8K2B3	6389	Sdha	2	1.428	0.00214171	0.137337	23.5369	24.0223	23.6034	24.4026	24.1719	0	25.7876	25.3708	24.9191	25.1312	25.5023	24.7692	1001400000	P31040	Flavoprotein (FP) subunit of succinate dehydrogenase (SDH) that is involved in complex II of the mitochondrial electron transport chain and is responsible for transferring electrons from succinate to ubiquinone (coenzyme Q) (PubMed:24781757). Can act as a tumor suppressor (PubMed:20484225). {ECO:0000269|PubMed:20484225, ECO:0000305|PubMed:24781757}.	Mitochondrion inner membrane {ECO:0000250|UniProtKB:Q0QF01}| Peripheral membrane protein {ECO:0000250|UniProtKB:Q0QF01}| Matrix side {ECO:0000250|UniProtKB:Q0QF01}.	NA	Acetylation|Alternative splicing|Cardiomyopathy|Complete proteome|Direct protein sequencing|Disease mutation|Electron transport|FAD|Flavoprotein|Leigh syndrome|Membrane|Mitochondrion|Mitochondrion inner membrane|Oxidoreductase|Phosphoprotein|Polymorphism|Primary mitochondrial disease|Reference proteome|Transit peptide|Transport|Tricarboxylic acid cycle|Tumor suppressor	acetyl-CoA catabolic process;acetyl-CoA metabolic process;anatomical structure development;carboxylic acid metabolic process;catabolic process;cellular catabolic process;cellular ketone metabolic process;cellular metabolic process;cellular process;coenzyme catabolic process;coenzyme metabolic process;cofactor catabolic process;cofactor metabolic process;developmental process;dicarboxylic acid met…	binding;catalytic activity;coenzyme binding;cofactor binding;flavin adenine dinucleotide binding;oxidoreductase activity;oxidoreductase activity, acting on the CH-CH group of donors;oxidoreductase activity, acting on the CH-CH group of donors, quinone or related compound as acceptor;succinate dehydrogenase (ubiquinone) activity;succinate dehydrogenase activity	cell part;cytoplasmic part;fumarate reductase complex;intracellular membrane-bounded organelle;intracellular organelle;intracellular organelle part;intracellular part;macromolecular complex;membrane;membrane part;membrane-bounded organelle;mitochondrial inner membrane;mitochondrial membrane;mitochondrial membrane part;mitochondrial part;mitochondrial respiratory chain complex II;mitochondrion;org…	FAD_binding_2;Succ_DH_flav_C	AEROBIC_RESPIRATION;AGUIRRE_PANCREATIC_CANCER_COPY_NUMBER_UP;BIOCARTA_ETC_PATHWAY;BIOCARTA_KREB_PATHWAY;BLALOCK_ALZHEIMERS_DISEASE_DN;BLALOCK_ALZHEIMERS_DISEASE_INCIPIENT_DN;BRUECKNER_TARGETS_OF_MIRLET7A3_UP;BURTON_ADIPOGENESIS_6;CARBOHYDRATE_METABOLIC_PROCESS;CASORELLI_ACUTE_PROMYELOCYTIC_LEUKEMIA_DN;CATABOLIC_PROCESS;CELLULAR_CARBOHYDRATE_METABOLIC_PROCESS;CELLULAR_CATABOLIC_PROCESS;CELLULAR_RE…	FAD_bind_dom;FRD_SDH_FAD_BS;Fum_Rdtase/Succ_DH_flav-like_C;Succ_DH/fumarate_Rdtase_cat;Succ_DH_flav_su_fwd;Succ_Dhase_FrdA_Gneg	600857	NA	Abnormal atrioventricular conduction|Abnormal mitochondria in muscle tissue|Abnormal pattern of respiration|Abnormality of neutrophils|Abnormality of the liver|Adrenal pheochromocytoma|Anemia|Aniridia|Apnea|Arachnoid hemangiomatosis|Ataxia|Autosomal dominant inheritance|Autosomal recessive inheritance|Babinski sign|Blindness|Cerebral hemorrhage|Chest pain|CNS demyelination|Cognitive impairment|Co…	REACT_1785;REACT_22393	NA	NA
Q64378	2289	Fkbp5	2	1.4131	0.000357122	0.140059	22.1077	22.0652	22.178	21.4524	21.9844	22.2325	23.9018	23.7018	23.3961	23.3251	23.2107	23.5964	208230000	Q13451	Immunophilin protein with PPIase and co-chaperone activities. Component of unligated steroid receptors heterocomplexes through interaction with heat-shock protein 90 (HSP90). Plays a role in the intracellular trafficking of heterooligomeric forms of steroid hormone receptors maintaining the complex into the cytoplasm when unliganded.	Cytoplasm. Nucleus.	Widely expressed, enriched in testis compared to other tissues.	3D-structure|Acetylation|Alternative splicing|Chaperone|Complete proteome|Cytoplasm|Isomerase|Nucleus|Phosphoprotein|Reference proteome|Repeat|Rotamase|TPR repeat	cellular macromolecule metabolic process;cellular metabolic process;cellular process;cellular protein metabolic process;chaperone-mediated protein folding;macromolecule metabolic process;macromolecule modification;metabolic process;peptidyl-amino acid modification;peptidyl-proline modification;primary metabolic process;protein folding;protein metabolic process;protein modification process;protein…	binding;catalytic activity;cis-trans isomerase activity;drug binding;FK506 binding;heat shock protein binding;isomerase activity;macrolide binding;peptidyl-prolyl cis-trans isomerase activity;protein binding	cell part;cytoplasmic part;endoplasmic reticulum membrane;endoplasmic reticulum part;extracellular membrane-bounded organelle;extracellular organelle;extracellular region part;extracellular vesicular exosome;intracellular organelle part;intracellular part;membrane;membrane part;membrane-bounded organelle;membrane-bounded vesicle;nuclear part;nucleoplasm;organelle;organelle membrane;organelle part…	FKBP_C;TPR_1	ACACTCC,MIR-122A;ACEVEDO_LIVER_CANCER_UP;ACEVEDO_LIVER_TUMOR_VS_NORMAL_ADJACENT_TISSUE_UP;ACEVEDO_METHYLATED_IN_LIVER_CANCER_DN;ACEVEDO_NORMAL_TISSUE_ADJACENT_TO_LIVER_TUMOR_UP;ACTGCAG,MIR-17-3P;BENPORATH_ES_1;BROWNE_HCMV_INFECTION_10HR_UP;BROWNE_HCMV_INFECTION_16HR_UP;BROWNE_HCMV_INFECTION_4HR_UP;BURTON_ADIPOGENESIS_2;CACGTG_V$MYC_Q2;CAGGTG_V$E12_Q6;CAGTGTT,MIR-141,MIR-200A;CATTTCA,MIR-203;CELLU…	Elongated_TPR_rpt_dom;PPIase_FKBP;PPIase_FKBP_dom;TPR_1;TPR_repeat;TPR-contain_dom;TPR-like_helical_dom	602623	1KT0;3O5D;3O5E;3O5F;3O5G;3O5I;3O5J;3O5K;3O5L;3O5M;3O5O;3O5P;3O5Q;3O5R;4DRH;4DRI;4DRK;4DRM;4DRN;4DRO;4DRP;4DRQ;4JFI;4JFJ;4JFK;4JFL;4JFM;4TW6;4TW7;4TX0;4W9O;4W9P;4W9Q	NA	NA	NA	NA
Q99020	NA	Hnrnpab	2	1.41244	0.00110576	0.140181	26.6691	26.3012	26.6098	26.5404	27.0224	26.9646	28.0728	28.0313	28.5709	27.7452	27.9461	28.4456	4462900000	NA	NA	NA	NA	NA	NA	NA	NA	NA	NA	NA	NA	NA	NA	NA	NA	NA
Q9QYS9	9444	Qki	2	1.41013	0.00477639	0.140607	23.863	23.7648	23.8392	24.0559	23.7379	23.8152	25.1915	25.9534	24.7543	25.2819	25.1039	25.4298	816320000	Q96PU8	RNA-binding protein that plays a central role in myelinization (PubMed:16641098). Binds to the 5'-NACUAAY-N(1,20)- UAAY-3' RNA core sequence. Regulates target mRNA stability (PubMed:23630077). In addition, acts by regulating pre-mRNA splicing, mRNA export and protein translation. Required to protect and promote stability of mRNAs such as MBP and CDKN1B. Regulator of oligodendrocyte differentiatio…	Nucleus {ECO:0000250}. Cytoplasm {ECO:0000250}.	Expressed in the frontal cortex of brain. Down-regulated in the brain of schizophrenic patients. {ECO:0000269|PubMed:16342280}.	3D-structure|Alternative splicing|Complete proteome|Cytoplasm|Developmental protein|Differentiation|Methylation|mRNA processing|mRNA splicing|mRNA transport|Nucleus|Phosphoprotein|Polymorphism|Reference proteome|RNA-binding|SH3-binding|Translation regulation|Transport	3'-UTR-mediated mRNA destabilization;anatomical structure development;axon ensheathment;biological regulation;biosynthetic process;carboxylic acid biosynthetic process;carboxylic acid metabolic process;cell development;cell differentiation;cellular biosynthetic process;cellular developmental process;cellular ketone metabolic process;cellular lipid metabolic process;cellular macromolecule metaboli…	binding;mRNA binding;nucleic acid binding;RNA binding	cell part;cytoplasm;intracellular membrane-bounded organelle;intracellular organelle;intracellular part;membrane-bounded organelle;nucleus;organelle	KH_1	AAAGACA,MIR-511;AAAGGAT,MIR-501;AACATTC,MIR-409-3P;AACTGAC,MIR-223;AACTGGA,MIR-145;AAGCAAT,MIR-137;AAGCCAT,MIR-135A,MIR-135B;AATGTGA,MIR-23A,MIR-23B;ACATTCC,MIR-1,MIR-206;ACCAAAG,MIR-9;ACTGAAA,MIR-30A-3P,MIR-30E-3P;ACTGTGA,MIR-27A,MIR-27B;ACTTTAT,MIR-142-5P;AGCATTA,MIR-155;AGCTCCT,MIR-28;AGGAGTG,MIR-483;AGGCACT,MIR-515-3P;AGGGCAG,MIR-18A;AGTCTTA,MIR-499;APRELIKOVA_BRCA1_TARGETS;ATACTGT,MIR-144;AT…	KH_dom;KH_dom_type_1	609590	4JVH	NA	NA	NA	NA
O70439	NA	Stx7	2	1.40786	0.000242508	0.141026	24.1078	23.6187	23.7002	23.7095	23.6632	0	25.3117	25.5267	25.1404	25.0371	24.9126	24.9136	801180000	NA	NA	NA	NA	NA	NA	NA	NA	NA	NA	NA	NA	NA	NA	NA	NA	NA
Q9CQ92	51024	Fis1	2	1.40509	0.000844388	0.14154	23.9336	0	23.8982	23.8054	0	24.6815	25.4955	25.2197	25.0293	0	25.2946	25.8504	851140000	Q9Y3D6	Involved in the fragmentation of the mitochondrial network and its perinuclear clustering. Plays a minor role in the recruitment and association of the fission mediator dynamin- related protein 1 (DNM1L) to the mitochondrial surface and mitochondrial fission. Can induce cytochrome c release from the mitochondrion to the cytosol, ultimately leading to apoptosis. Also mediates peroxisomal fission. …	Mitochondrion outer membrane| Single-pass membrane protein. Peroxisome membrane| Single-pass membrane protein.	NA	3D-structure|Acetylation|Apoptosis|Complete proteome|Direct protein sequencing|Membrane|Mitochondrion|Mitochondrion outer membrane|Peroxisome|Phosphoprotein|Reference proteome|TPR repeat|Transmembrane|Transmembrane helix|Ubl conjugation	anatomical structure morphogenesis;apoptotic mitochondrial changes;autophagy;biological regulation;calcium ion homeostasis;calcium-mediated signaling;calcium-mediated signaling using intracellular calcium source;catabolic process;cation homeostasis;cell part morphogenesis;cellular calcium ion homeostasis;cellular catabolic process;cellular cation homeostasis;cellular chemical homeostasis;cellular…	binding;protein binding;receptor binding	cell part;cytoplasmic part;integral to membrane;integral to mitochondrial membrane;integral to mitochondrial outer membrane;integral to organelle membrane;integral to peroxisomal membrane;intracellular membrane-bounded organelle;intracellular organelle;intracellular organelle part;intracellular part;intrinsic to membrane;intrinsic to mitochondrial outer membrane;intrinsic to organelle membrane;in…	Fis1_TPR_C;Fis1_TPR_N	ACTAYRNNNCCCR_UNKNOWN;AGUIRRE_PANCREATIC_CANCER_COPY_NUMBER_UP;APOPTOSIS_GO;CAGCTG_V$AP4_Q5;CAGGTG_V$E12_Q6;CCANNAGRKGGC_UNKNOWN;CELL_DEVELOPMENT;chr7q22;CYTOPLASM;CYTOPLASMIC_PART;ENDOMEMBRANE_SYSTEM;ENVELOPE;GAVIN_FOXP3_TARGETS_CLUSTER_T7;GGGCGGR_V$SP1_Q6;GOLGI_APPARATUS;GOLGI_APPARATUS_PART;GOLGI_MEMBRANE;GSE12845_IGD_NEG_BLOOD_VS_NAIVE_TONSIL_BCELL_UP;GSE12845_IGD_POS_BLOOD_VS_DARKZONE_GC_TON…	Fis1;Fis1_TPR_C;Fis1_TPR_N;TPR-like_helical_dom	609003	1NZN;1PC2	NA	NA	NA	NA
Q99LT0	84661	Dpy30	2	1.38332	0.000147582	0.145627	25.696	25.6605	25.6609	25.7889	25.4367	25.8693	27.0881	27.2301	26.9786	26.6897	27.0352	27.2619	2708400000	Q9C005	As part of the MLL1/MLL complex, involved in the methylation of histone H3 at 'Lys-4', particularly trimethylation. Histone H3 'Lys-4' methylation represents a specific tag for epigenetic transcriptional activation. May play some role in histone H3 acetylation. In a teratocarcinoma cell, plays a crucial role in retinoic acid-induced differentiation along the neural lineage, regulating gene induct…	Nucleus {ECO:0000269|PubMed:19651892}. Golgi apparatus, trans-Golgi network {ECO:0000269|PubMed:19651892}. Note=Associated with chromatin at regions enriched in histone H3 trimethylated at 'Lys-4. Highly enriched in gene promoter regions and 5' UTRs, but not in downstream regions of genes or 3' UTRs (By similarity). {ECO:0000250}.	NA	3D-structure|Acetylation|Chromatin regulator|Complete proteome|Golgi apparatus|Isopeptide bond|Nucleus|Phosphoprotein|Reference proteome|Transcription|Transcription regulation|Ubl conjugation	biological regulation;biosynthetic process;cellular biosynthetic process;cellular component organization;cellular component organization at cellular level;cellular component organization or biogenesis;cellular component organization or biogenesis at cellular level;cellular macromolecule biosynthetic process;cellular macromolecule metabolic process;cellular metabolic process;cellular nitrogen comp…	binding;identical protein binding;protein binding;protein dimerization activity;protein homodimerization activity	cell part;chromatin remodeling complex;cytoplasmic part;Golgi apparatus;Golgi apparatus part;histone methyltransferase complex;intracellular membrane-bounded organelle;intracellular organelle;intracellular organelle part;intracellular part;macromolecular complex;membrane-bounded organelle;methyltransferase complex;nuclear part;nucleoplasm;nucleoplasm part;nucleus;organelle;organelle part;protein …	Dpy-30	ACEVEDO_LIVER_TUMOR_VS_NORMAL_ADJACENT_TISSUE_UP;ACTGTAG,MIR-139;BRUINS_UVC_RESPONSE_LATE;CAGCTTT,MIR-320;chr2p22;CREIGHTON_ENDOCRINE_THERAPY_RESISTANCE_4;CTACTGT,MIR-199A;DANG_BOUND_BY_MYC;DANG_MYC_TARGETS_UP;EIF4E_UP;GGCAGCT,MIR-22;GGGCGGR_V$SP1_Q6;GRAESSMANN_APOPTOSIS_BY_DOXORUBICIN_DN;GSE10239_NAIVE_VS_KLRG1INT_EFF_CD8_TCELL_DN;GSE13485_DAY1_VS_DAY21_YF17D_VACCINE_PBMC_DN;GSE14769_40MIN_VS_36…	Dpy-30_motif	612032	3G36;4RIQ	NA	REACT_268728	NA	NA
Q8BWL5	27303	Rbms3	2	1.37346	0.00227875	0.147507	23.7709	0	0	23.7315	23.6947	0	25.5206	25.4152	25.1562	0	0	24.9531	352090000	Q6XE24	Binds poly(A) and poly(U) oligoribonucleotides. {ECO:0000269|PubMed:10675610}.	Cytoplasm {ECO:0000269|PubMed:10675610}.	Expressed in fetal brain, fetal lung, fetal liver, heart, brain, placenta, lung, liver, muscle, kidney and pancreas. {ECO:0000269|PubMed:10675610}.	Alternative splicing|Complete proteome|Cytoplasm|Reference proteome|Repeat|RNA-binding	biological regulation;positive regulation of biological process;positive regulation of biosynthetic process;positive regulation of cellular biosynthetic process;positive regulation of cellular metabolic process;positive regulation of cellular process;positive regulation of cellular protein metabolic process;positive regulation of macromolecule biosynthetic process;positive regulation of macromole…	binding;mRNA 3'-UTR binding;mRNA binding;nucleic acid binding;nucleotide binding;RNA binding	cell part;cytoplasm;intracellular part	RRM_1	AAAYRNCTG_UNKNOWN;AACTTT_UNKNOWN;AAGCAAT,MIR-137;ACCAAAG,MIR-9;AGTCAGC,MIR-345;BLALOCK_ALZHEIMERS_DISEASE_UP;BROWNE_HCMV_INFECTION_14HR_DN;BROWNE_HCMV_INFECTION_18HR_DN;BRUINS_UVC_RESPONSE_LATE;CAGCTG_V$AP4_Q5;CAGCTTT,MIR-320;CHARAFE_BREAST_CANCER_LUMINAL_VS_BASAL_DN;CHARAFE_BREAST_CANCER_LUMINAL_VS_MESENCHYMAL_DN;CHEN_METABOLIC_SYNDROM_NETWORK;CHICAS_RB1_TARGETS_GROWING;chr3p24;CTGCAGY_UNKNOWN;C…	Hud_Sxl_RNA;Nucleotide-bd_a/b_plait;RRM_dom	605786	NA	NA	NA	NA	NA
Q68FD5	NA	Cltc	2	1.36315	2.76662e-05	0.149493	24.1241	23.5956	23.2555	23.7875	23.9023	0	25.0309	24.6999	25.2048	24.9056	25.0843	25.2173	819490000	HUMAN35341	NA	NA	NA	NA	NA	NA	NA	NA	NA	NA	NA	NA	NA	NA	NA	NA
O08547	NA	Sec22b	2	1.35563	5.58654e-05	0.150953	24.4692	24.5898	24.0794	0	0	24.0556	25.2563	25.2466	25.4273	25.5048	25.4192	25.481	965300000	HUMAN51585	NA	NA	NA	NA	NA	NA	NA	NA	NA	NA	NA	NA	NA	NA	NA	NA
Q60973	5931	Rbbp7	2	1.3554	5.34531e-05	0.150998	27.388	27.581	27.1391	27.5143	27.3218	26.9847	28.4302	28.563	28.6666	28.7535	28.7859	28.9635	7725400000	Q16576	Core histone-binding subunit that may target chromatin remodeling factors, histone acetyltransferases and histone deacetylases to their histone substrates in a manner that is regulated by nucleosomal DNA. Component of several complexes which regulate chromatin metabolism. These include the type B histone acetyltransferase (HAT) complex, which is required for chromatin assembly following DNA repli…	Nucleus.	NA	3D-structure|Acetylation|Alternative splicing|Chaperone|Chromatin regulator|Complete proteome|Direct protein sequencing|DNA replication|Isopeptide bond|Nucleus|Phosphoprotein|Reference proteome|Repeat|Repressor|Transcription|Transcription regulation|Ubl conjugation|WD repeat	ATP-dependent chromatin remodeling;biological regulation;biosynthetic process;cell proliferation;cellular biosynthetic process;cellular component assembly;cellular component assembly at cellular level;cellular component organization;cellular component organization at cellular level;cellular component organization or biogenesis;cellular component organization or biogenesis at cellular level;cellul…	binding;nucleic acid binding;RNA binding	cell part;chromatin remodeling complex;ESC/E(Z) complex;histone deacetylase complex;histone methyltransferase complex;intracellular membrane-bounded organelle;intracellular organelle;intracellular organelle part;intracellular part;macromolecular complex;membrane-bounded organelle;methyltransferase complex;nuclear part;nucleoplasm;nucleoplasm part;nucleus;NuRD complex;organelle;organelle part;PcG …	CAF1C_H4-bd;WD40	ACEVEDO_LIVER_CANCER_UP;ACEVEDO_LIVER_TUMOR_VS_NORMAL_ADJACENT_TISSUE_UP;AGCACTT,MIR-93,MIR-302A,MIR-302B,MIR-302C,MIR-302D,MIR-372,MIR-373,MIR-520E,MIR-520A,MIR-526B,MIR-520B,MIR-520C,MIR-520D;ALFANO_MYC_TARGETS;BENPORATH_ES_WITH_H3K27ME3;BENPORATH_SUZ12_TARGETS;BLALOCK_ALZHEIMERS_DISEASE_DN;BLUM_RESPONSE_TO_SALIRASIB_DN;CACGTG_V$MYC_Q2;CAGCTG_V$AP4_Q5;CAGGTG_V$E12_Q6;CARD_MIR302A_TARGETS;CELL_P…	G-protein_beta_WD-40_rep;Histone-bd_RBBP4_N;WD40/YVTN_repeat-like_dom;WD40_repeat;WD40_repeat_CS;WD40_repeat_dom	300825	3CFS;3CFV	NA	REACT_169436;REACT_22186;REACT_263923;REACT_264245;REACT_264352;REACT_264545;REACT_268728;REACT_953	NA	NA
Q9Z0P4	5064	Palm	2	1.34594	1.72837e-06	0.152851	23.6291	0	0	23.3247	23.5602	0	0	24.7858	24.5711	24.7805	24.6404	24.5816	448030000	O75781	Involved in plasma membrane dynamics and cell process formation. Isoform 1 and isoform 2 are necessary for axonal and dendritic filopodia induction, for dendritic spine maturation and synapse formation in a palmitoylation-dependent manner. {ECO:0000269|PubMed:14978216}.	Cell membrane {ECO:0000269|PubMed:14978216}| Lipid-anchor {ECO:0000269|PubMed:14978216}| Cytoplasmic side {ECO:0000269|PubMed:14978216}. Cell projection, filopodium membrane {ECO:0000269|PubMed:14978216}| Lipid-anchor {ECO:0000269|PubMed:14978216}. Cell projection, axon {ECO:0000250}. Cell projection, dendrite {ECO:0000250}. Cell projection, dendritic spine {ECO:0000250}. Basolateral cell membran…	Widely expressed with highest expression in brain and testis and intermediate expression in heart and adrenal gland.	Acetylation|Alternative splicing|Cell membrane|Cell projection|Cell shape|Coiled coil|Complete proteome|Lipoprotein|Membrane|Methylation|Palmitate|Phosphoprotein|Polymorphism|Prenylation|Reference proteome	biological regulation;cellular component movement;cellular component organization;cellular component organization at cellular level;cellular component organization or biogenesis;cellular component organization or biogenesis at cellular level;cellular process;cellular response to abiotic stimulus;cellular response to electrical stimulus;cellular response to stimulus;cytoskeleton organization;devel…	NA	apicolateral plasma membrane;axon;basolateral plasma membrane;cell part;cell projection;cell projection membrane;cell projection part;cytoplasmic membrane-bounded vesicle;cytoplasmic part;cytoplasmic vesicle;dendrite membrane;dendritic spine membrane;filopodium membrane;integral to membrane;integral to plasma membrane;intracellular membrane-bounded organelle;intracellular organelle;intracellular …	Paralemmin	AMBROSINI_FLAVOPIRIDOL_TREATMENT_TP53;CAGGTG_V$E12_Q6;CCCAGAG,MIR-326;chr19p13;CTTTGT_V$LEF1_Q2;CUI_TCF21_TARGETS_2_UP;CYTOPLASM;CYTOPLASMIC_MEMBRANE_BOUND_VESICLE;CYTOPLASMIC_PART;CYTOPLASMIC_VESICLE;GGGYGTGNY_UNKNOWN;GNF2_MAPT;GOZGIT_ESR1_TARGETS_UP;GSE15659_TREG_VS_TCONV_UP;GSE17721_0.5H_VS_8H_POLYIC_BMDM_UP;GSE17721_CPG_VS_GARDIQUIMOD_24H_BMDM_UP;GSE17721_CTRL_VS_GARDIQUIMOD_6H_BMDM_UP;GSE179…	Paralemmin	608134	NA	NA	NA	NA	NA
Q7TQH0	NA	Atxn2l	2	1.34151	1.05003e-05	0.153727	31.2199	31.0788	31.0647	31.1628	31.0073	31.1691	32.4551	32.5799	32.4833	32.2699	32.3834	32.4707	109320000000	NA	NA	NA	NA	NA	NA	NA	NA	NA	NA	NA	NA	NA	NA	NA	NA	NA
Q5SNZ0	55704	Ccdc88a	2	1.34078	0.0202184	0.153871	20.743	19.4056	0	20.1235	0	20.8484	21.9544	0	21.1134	0	21.4635	0	1325200000	Q3V6T2	Plays a role as a key modulator of the AKT-mTOR signaling pathway controlling the tempo of the process of newborn neurons integration during adult neurogenesis, including correct neuron positioning, dendritic development and synapse formation (By similarity). Enhances phosphoinositide 3-kinase (PI3K)- dependent phosphorylation and kinase activity of AKT1/PKB, but does not possess kinase activity …	Membrane {ECO:0000269|PubMed:15882442, ECO:0000269|PubMed:16139227}. Cell membrane {ECO:0000269|PubMed:15882442, ECO:0000269|PubMed:16139227}. Cytoplasm, cytosol {ECO:0000269|PubMed:15882442}. Cytoplasmic vesicle {ECO:0000269|PubMed:15749703, ECO:0000269|PubMed:15882442, ECO:0000269|PubMed:16139227}. Cell projection, lamellipodium {ECO:0000269|PubMed:15882442}. Cytoplasm, cytoskeleton, cilium bas…	Expressed ubiquitously. {ECO:0000269|PubMed:16139227}.	Alternative splicing|Cell membrane|Cell projection|Cilium biogenesis/degradation|Coiled coil|Complete proteome|Cytoplasm|Cytoplasmic vesicle|Cytoskeleton|DNA replication|Epilepsy|Membrane|Mental retardation|Neurodegeneration|Neurogenesis|Phosphoprotein|Reference proteome	activation of protein kinase activity;activation of protein kinase B activity;biological regulation;biosynthetic process;cell migration;cell motility;cell projection assembly;cell projection organization;cellular biosynthetic process;cellular component assembly;cellular component assembly at cellular level;cellular component movement;cellular component organization;cellular component organization…	actin binding;binding;cytoskeletal protein binding;enzyme binding;identical protein binding;kinase binding;lipid binding;microtubule binding;phosphatidylinositol binding;phospholipid binding;protein binding;protein dimerization activity;protein homodimerization activity;protein kinase B binding;protein kinase binding;tubulin binding	cell part;cell projection;cytoplasmic membrane-bounded vesicle;cytoplasmic part;cytoplasmic vesicle;cytosol;endoplasmic reticulum;Golgi apparatus;intracellular membrane-bounded organelle;intracellular organelle;intracellular part;lamellipodium;membrane;membrane-bounded organelle;membrane-bounded vesicle;organelle;plasma membrane;vesicle	HOOK	AACTTT_UNKNOWN;AAGCACA,MIR-218;ACTIN_BINDING;ACTIN_CYTOSKELETON_ORGANIZATION_AND_BIOGENESIS;ACTIN_FILAMENT_BASED_PROCESS;ACTIVATION_OF_PROTEIN_KINASE_ACTIVITY;ANATOMICAL_STRUCTURE_DEVELOPMENT;ANATOMICAL_STRUCTURE_MORPHOGENESIS;ATACTGT,MIR-144;ATAGGAA,MIR-202;ATCMNTCCGY_UNKNOWN;BILANGES_SERUM_SENSITIVE_VIA_TSC2;BIOPOLYMER_METABOLIC_PROCESS;BIOPOLYMER_MODIFICATION;BOYLAN_MULTIPLE_MYELOMA_D_CLUSTER_…	Girdin;Hook-related_fam	609736	NA	Absent speech|Cerebellar atrophy|Edema|Epicanthus|Full cheeks|Global developmental delay|Hyperreflexia|Hypoplasia of the corpus callosum|Hypsarrhythmia|Infantile encephalopathy|Intellectual disability, profound|Myoclonus|Narrow forehead|Neonatal hypotonia|Optic atrophy|Pachygyria|Polymicrogyria|Retrognathia|Severe muscular hypotonia|Sloping forehead|Status epilepticus|Ventriculomegaly	NA	NA	NA
P62274	6235	Rps29	2	1.32624	0.0013524	0.156768	0	0	0	0	25.14	24.5243	0	0	25.2148	25.5258	25.5711	25.5003	1211500000	P62273	NA	Cytoplasm, cytosol {ECO:0000269|PubMed:25957688}. Cytoplasm {ECO:0000305|PubMed:23636399, ECO:0000305|PubMed:25901680}. Rough endoplasmic reticulum {ECO:0000250|UniProtKB:Q6QAP6}. Note=Detected on cytosolic polysomes (PubMed:25957688). Detected in ribosomes that are associated with the rough endoplasmic reticulum (By similarity). {ECO:0000250|UniProtKB:Q6QAP6, ECO:0000269|PubMed:25957688}.	NA	3D-structure|Acetylation|Alternative splicing|Complete proteome|Cytoplasm|Diamond-Blackfan anemia|Direct protein sequencing|Disease mutation|Endoplasmic reticulum|Metal-binding|Methylation|Phosphoprotein|Reference proteome|Ribonucleoprotein|Ribosomal protein|Zinc	biosynthetic process;catabolic process;cellular biosynthetic process;cellular catabolic process;cellular component disassembly;cellular component disassembly at cellular level;cellular component organization;cellular component organization at cellular level;cellular component organization or biogenesis;cellular component organization or biogenesis at cellular level;cellular macromolecular complex…	binding;cation binding;ion binding;metal ion binding;structural constituent of ribosome;structural molecule activity;transition metal ion binding;zinc ion binding	adherens junction;anchoring junction;cell junction;cell part;cell-substrate adherens junction;cell-substrate junction;cytoplasm;cytoplasmic part;cytosol;cytosolic small ribosomal subunit;extracellular membrane-bounded organelle;extracellular organelle;extracellular region part;extracellular vesicular exosome;focal adhesion;intracellular organelle part;intracellular part;macromolecular complex;mem…	Ribosomal_S14	AAGCACA,MIR-218;AAGCCAT,MIR-135A,MIR-135B;AGGGCCA,MIR-328;BENPORATH_MYC_MAX_TARGETS;BENPORATH_SOX2_TARGETS;CATION_BINDING;chr14q;DANG_BOUND_BY_MYC;DAZARD_RESPONSE_TO_UV_NHEK_UP;DAZARD_UV_RESPONSE_CLUSTER_G1;FLECHNER_PBL_KIDNEY_TRANSPLANT_OK_VS_DONOR_UP;GCM_TPT1;GNF2_DAP3;GNF2_EIF3S6;GNF2_FBL;GNF2_GLTSCR2;GNF2_MBD4;GRADE_COLON_CANCER_UP;GSE10463_CD40L_AND_VA347_VS_CD40L_IN_DC_DN;GSE1460_DP_THYMOCY…	Ribosomal_S14;Ribosomal_S14_CS	603633	4V6X	Abnormality of the genital system|Abnormality of the hand|Abnormality of the urinary system|Acute leukemia|Arrhythmia|Autosomal dominant inheritance|Childhood onset|Cleft palate|Delayed puberty|Depressed nasal ridge|Elevated red cell adenosine deaminase activity|Fatigue|Incomplete penetrance|Macrocytic anemia|Migraine|Normocytic anemia|Pallor|Short nose|Short stature|Thick lower lip vermilion|Var…	REACT_1079;REACT_115902;REACT_1404;REACT_1797;REACT_1979;REACT_1986;REACT_2085;REACT_75768;REACT_75822;REACT_79;REACT_931;REACT_9491	NA	NA
P26645	4082	Marcks	2	1.32555	0.00156363	0.156907	23.0449	23.1886	0	0	23.6078	23.6218	25.0125	24.7917	24.4612	24.1127	24.4268	24.2266	409050000	P29966	MARCKS is the most prominent cellular substrate for protein kinase C. This protein binds calmodulin, actin, and synapsin. MARCKS is a filamentous (F) actin cross-linking protein.	Cytoplasm, cytoskeleton {ECO:0000305}. Membrane {ECO:0000305}| Lipid-anchor {ECO:0000305}.	NA	Actin-binding|Calmodulin-binding|Complete proteome|Cytoplasm|Cytoskeleton|Lipoprotein|Membrane|Myristate|Phosphoprotein|Polymorphism|Reference proteome	biological regulation;cellular metabolic process;cellular process;energy derivation by oxidation of organic compounds;energy reserve metabolic process;generation of precursor metabolites and energy;metabolic process;oxidation-reduction process;regulation of biological process;regulation of cell communication;regulation of cellular localization;regulation of cellular process;regulation of hormone …	actin binding;actin filament binding;binding;calmodulin binding;cytoskeletal protein binding;protein binding	actin cytoskeleton;adherens junction;anchoring junction;cell cortex;cell junction;cell part;cell-substrate adherens junction;cell-substrate junction;centrosome;cytoplasmic part;cytoskeletal part;cytoskeleton;extracellular membrane-bounded organelle;extracellular organelle;extracellular region part;extracellular vesicular exosome;female germ cell nucleus;focal adhesion;germ cell nucleus;germinal v…	MARCKS	AAGCACA,MIR-218;AATGTGA,MIR-23A,MIR-23B;ACACTAC,MIR-142-3P;ACEVEDO_LIVER_CANCER_UP;ACEVEDO_LIVER_TUMOR_VS_NORMAL_ADJACENT_TISSUE_UP;ACEVEDO_NORMAL_TISSUE_ADJACENT_TO_LIVER_TUMOR_UP;ACTGCAG,MIR-17-3P;ACTGTGA,MIR-27A,MIR-27B;ACTIN_BINDING;ACTIN_CYTOSKELETON;ACTIN_FILAMENT_BINDING;AGTCTTA,MIR-499;ALFANO_MYC_TARGETS;ATACTGT,MIR-144;ATAGGAA,MIR-202;ATGAAGG,MIR-205;BAE_BRCA1_TARGETS_UP;BERENJENO_TRANSF…	MARCKS	177061	NA	NA	REACT_18405	NA	NA
P14733	4001	Lmnb1	2	1.32278	2.41359e-05	0.157463	29.6012	29.65	29.4843	29.5791	29.3693	29.4681	30.8941	30.7422	30.7619	30.8153	31.0316	31.0371	33909000000	P20700	Lamins are components of the nuclear lamina, a fibrous layer on the nucleoplasmic side of the inner nuclear membrane, which is thought to provide a framework for the nuclear envelope and may also interact with chromatin.	Nucleus inner membrane| Lipid-anchor| Nucleoplasmic side.	NA	3D-structure|Acetylation|Chromosomal rearrangement|Coiled coil|Complete proteome|Direct protein sequencing|Disulfide bond|Intermediate filament|Isopeptide bond|Leukodystrophy|Lipoprotein|Membrane|Methylation|Nucleus|Phosphoprotein|Polymorphism|Prenylation|Reference proteome|Ubl conjugation	apoptosis;cell death;cellular component disassembly;cellular component disassembly at cellular level;cellular component disassembly involved in apoptosis;cellular component organization;cellular component organization at cellular level;cellular component organization or biogenesis;cellular component organization or biogenesis at cellular level;cellular process;death;programmed cell death	structural molecule activity	cell part;cytoskeletal part;envelope;intermediate filament;intracellular organelle part;intracellular part;lamin filament;macromolecular complex;membrane;nuclear envelope;nuclear inner membrane;nuclear membrane;nuclear part;nucleoplasm;organelle envelope;organelle inner membrane;organelle membrane;organelle part;protein complex	Filament;LTD	AAGCACA,MIR-218;ABRAMSON_INTERACT_WITH_AIRE;ACTGAAA,MIR-30A-3P,MIR-30E-3P;BENPORATH_CYCLING_GENES;BIDUS_METASTASIS_UP;BIOCARTA_CASPASE_PATHWAY;BIOCARTA_FAS_PATHWAY;BIOCARTA_HIVNEF_PATHWAY;BIOCARTA_TNFR1_PATHWAY;BLALOCK_ALZHEIMERS_DISEASE_UP;BRUINS_UVC_RESPONSE_LATE;BUYTAERT_PHOTODYNAMIC_THERAPY_STRESS_DN;CACGTG_V$MYC_Q2;CHANG_CYCLING_GENES;CHEMNITZ_RESPONSE_TO_PROSTAGLANDIN_E2_UP;CHIANG_LIVER_CAN…	IF;Intermediate_filament_CS;Lamin;Lamin_tail_dom	150340	2KPW;3JT0;3TYY;3UMN	Abnormal cerebellum morphology|Abnormal pyramidal sign|Abnormality of the urinary system|Adult onset|Ataxia|Atrophy of the spinal cord|Autonomic bladder dysfunction|Autonomic erectile dysfunction|Autosomal dominant inheritance|Babinski sign|Cerebral cortical atrophy|Constipation|Corpus callosum atrophy|Decreased sweating due to autonomic dysfunction|Depressivity|Diffuse leukoencephalopathy|Dilata…	REACT_13472;REACT_160242;REACT_160251;REACT_169121;REACT_263908;REACT_75792	NA	NA
Q3UGS4	348262	Fam195b	2	1.32149	4.64939e-05	0.157724	26.997	27.0738	27.0358	27.1022	27.0757	27.4623	28.7407	28.3885	28.308	28.4039	28.4174	28.313	6859400000	C9JLW8	The phosphorylation status of MCRIP1 functions as a molecular switch to regulate epithelial-mesenchymal transition. Unphosphorylated MCRIP1 binds to and inhibits the transcriptional corepressor CTBP(s). When phosphorylated by MAPK/ERK, MCRIP1 releases CTBP(s) resulting in transcriptional silencing of the E- cadherin gene and induction of epithelial-mesenchymal transition (PubMed:25728771). {ECO:0…	Nucleus {ECO:0000269|PubMed:25728771, ECO:0000269|PubMed:26184334}. Cytoplasm, Stress granule {ECO:0000269|PubMed:26184334}.	NA	Acetylation|Complete proteome|Cytoplasm|Nucleus|Phosphoprotein|Reference proteome	NA	NA	NA	FAM195	chr17p13;GCM_NF2;GSE17721_ALL_VS_24H_PAM3CSK4_BMDM_UP;GSE17721_CTRL_VS_PAM3CSK4_8H_BMDM_UP;GSE17721_CTRL_VS_POLYIC_2H_BMDM_UP;GSE17721_PAM3CSK4_VS_GADIQUIMOD_4H_BMDM_DN;GSE39820_CTRL_VS_TGFBETA3_IL6_IL23A_CD4_TCELL_DN;JIANG_HYPOXIA_CANCER;LASTOWSKA_NEUROBLASTOMA_COPY_NUMBER_UP;MCCABE_BOUND_BY_HOXC6	FAM195	616514	NA	NA	NA	NA	NA
P67984	6146	Rpl22	2	1.31981	2.59179e-05	0.158064	24.1777	24.7646	24.2982	0	24.3714	0	25.6431	25.9069	25.43	25.5085	0	25.6079	879730000	P35268	NA	NA	NA	3D-structure|Complete proteome|Direct protein sequencing|Heparin-binding|Phosphoprotein|Reference proteome|Ribonucleoprotein|Ribosomal protein|RNA-binding	alpha-beta T cell activation;alpha-beta T cell differentiation;biosynthetic process;catabolic process;cell activation;cell differentiation;cellular biosynthetic process;cellular catabolic process;cellular component disassembly;cellular component disassembly at cellular level;cellular component organization;cellular component organization at cellular level;cellular component organization or biogen…	binding;carbohydrate binding;glycosaminoglycan binding;heparin binding;nucleic acid binding;pattern binding;polysaccharide binding;RNA binding;structural constituent of ribosome;structural molecule activity	adherens junction;anchoring junction;cell junction;cell part;cell-substrate adherens junction;cell-substrate junction;cytoplasm;cytoplasmic part;cytosol;cytosolic large ribosomal subunit;extracellular membrane-bounded organelle;extracellular organelle;extracellular region part;extracellular vesicular exosome;focal adhesion;intracellular membrane-bounded organelle;intracellular organelle;intracell…	Ribosomal_L22e	BENPORATH_MYC_TARGETS_WITH_EBOX;BERENJENO_TRANSFORMED_BY_RHOA_DN;BILANGES_RAPAMYCIN_SENSITIVE_GENES;BIOSYNTHETIC_PROCESS;BOUDOUKHA_BOUND_BY_IGF2BP2;CACGTG_V$MYC_Q2;CAIRO_HEPATOBLASTOMA_CLASSES_UP;CELLULAR_BIOSYNTHETIC_PROCESS;CELLULAR_MACROMOLECULE_METABOLIC_PROCESS;CELLULAR_PROTEIN_METABOLIC_PROCESS;chr1p36;CTATGCA,MIR-153;DANG_BOUND_BY_MYC;DANG_MYC_TARGETS_UP;DODD_NASOPHARYNGEAL_CARCINOMA_DN;ES…	Ribosomal_L22e	180474	4V6X	NA	REACT_115902;REACT_1404;REACT_1797;REACT_1986;REACT_2085;REACT_75768;REACT_75822;REACT_79;REACT_9491	NA	NA
Q8BJS4	25777	Sun2	2	1.28956	0.0318646	0.164261	0	24.4948	23.8566	0	0	0	0	24.6616	24.0464	24.3671	24.1434	24.3957	393830000	Q9UH99	As a component of the LINC (LInker of Nucleoskeleton and Cytoskeleton) complex, involved in the connection between the nuclear lamina and the cytoskeleton. The nucleocytoplasmic interactions established by the LINC complex play an important role in the transmission of mechanical forces across the nuclear envelope and in nuclear movement and positioning. Specifically, SYNE2 and SUN2 assemble in ar…	Nucleus inner membrane {ECO:0000269|PubMed:15082709}| Single-pass type II membrane protein {ECO:0000269|PubMed:15082709}. Nucleus envelope {ECO:0000269|PubMed:15082709, ECO:0000269|PubMed:17132086, ECO:0000269|PubMed:17724119}. Endosome membrane {ECO:0000269|PubMed:10818110}| Single-pass type II membrane protein {ECO:0000305}.	Widely expressed. Highly expressed in heart, lung and muscle. Weakly expressed in fetal heart. Slightly overexpressed in some heart tissues form patients with congenital heart defects. {ECO:0000269|PubMed:10818110, ECO:0000269|PubMed:12393179}.	3D-structure|Alternative splicing|Coiled coil|Complete proteome|Disulfide bond|Endosome|Glycoprotein|Meiosis|Membrane|Nucleus|Phosphoprotein|Polymorphism|Reference proteome|Signal-anchor|Transmembrane|Transmembrane helix	actin filament-based movement;actin filament-based process;biological regulation;cell cycle process;cellular component movement;cellular component organization;cellular component organization at cellular level;cellular component organization or biogenesis;cellular component organization or biogenesis at cellular level;cellular localization;cellular membrane organization;cellular process;centrosom…	binding;cytoskeletal protein binding;identical protein binding;lamin binding;microtubule binding;protein binding;tubulin binding	cell part;chromosomal part;chromosome;chromosome, telomeric region;condensed chromosome;condensed nuclear chromosome;cytoplasmic part;endosomal part;endosome membrane;envelope;integral to membrane;integral to nuclear inner membrane;integral to organelle membrane;intracellular non-membrane-bounded organelle;intracellular organelle;intracellular organelle part;intracellular part;intrinsic to membra…	Sad1_UNC	ACTGAAA,MIR-30A-3P,MIR-30E-3P;AGUIRRE_PANCREATIC_CANCER_COPY_NUMBER_DN;ATGCTGC,MIR-103,MIR-107;ATGTAGC,MIR-221,MIR-222;BASSO_B_LYMPHOCYTE_NETWORK;BLALOCK_ALZHEIMERS_DISEASE_UP;CATTGTYY_V$SOX9_B1;CELL_CYCLE_GO_0007049;CELL_CYCLE_PROCESS;CELLULAR_LOCALIZATION;chr22q12;CHYLA_CBFA2T3_TARGETS_UP;CTATGCA,MIR-153;CTTTGT_V$LEF1_Q2;CYTOSKELETAL_PROTEIN_BINDING;CYTOSKELETON_ORGANIZATION_AND_BIOGENESIS;DAVI…	SUN_dom;SUN2	613569	3UNP;4DXR;4DXS;4DXT;4FI9	NA	REACT_75792	NA	NA
Q922F4	84617	Tubb6	2	1.28911	0.000277872	0.164356	25.0518	25.1596	24.9439	25.1191	24.8797	24.7358	25.724	26.261	26.3542	26.2465	26.3144	26.389	1242400000	Q9BUF5	Tubulin is the major constituent of microtubules. It binds two moles of GTP, one at an exchangeable site on the beta chain and one at a non-exchangeable site on the alpha chain. {ECO:0000250|UniProtKB:P02557}.	Cytoplasm, cytoskeleton {ECO:0000250}.	Ubiquitous. Maximal expression in breast and lung, where it represents around 10% of all beta-tubulins. Largely decreased expression in most cancerous tissues. {ECO:0000269|PubMed:20191564}.	Complete proteome|Cytoplasm|Cytoskeleton|Disease mutation|GTP-binding|Isopeptide bond|Microtubule|Nucleotide-binding|Phosphoprotein|Reference proteome	cellular component assembly;cellular component assembly at cellular level;cellular component organization;cellular component organization at cellular level;cellular component organization or biogenesis;cellular component organization or biogenesis at cellular level;cellular macromolecular complex assembly;cellular macromolecular complex subunit organization;cellular macromolecule metabolic proces…	binding;catalytic activity;GTP binding;GTPase activity;guanyl nucleotide binding;guanyl ribonucleotide binding;hydrolase activity;hydrolase activity, acting on acid anhydrides;hydrolase activity, acting on acid anhydrides, in phosphorus-containing anhydrides;nucleoside-triphosphatase activity;nucleotide binding;purine nucleotide binding;purine ribonucleoside triphosphate binding;purine ribonucleo…	cell part;cytoplasm;cytoskeletal part;extracellular membrane-bounded organelle;extracellular organelle;extracellular region part;extracellular vesicular exosome;intracellular membrane-bounded organelle;intracellular organelle;intracellular organelle part;intracellular part;macromolecular complex;membrane-bounded organelle;membrane-bounded vesicle;microtubule;nucleus;organelle;organelle part;prote…	Tubulin;Tubulin_C	BASAKI_YBX1_TARGETS_UP;BERENJENO_TRANSFORMED_BY_RHOA_UP;BERTUCCI_INVASIVE_CARCINOMA_DUCTAL_VS_LOBULAR_DN;BHATI_G2M_ARREST_BY_2METHOXYESTRADIOL_UP;BHATTACHARYA_EMBRYONIC_STEM_CELL;BOHN_PRIMARY_IMMUNODEFICIENCY_SYNDROM_DN;BRUINS_UVC_RESPONSE_LATE;BURTON_ADIPOGENESIS_3;BYSTRYKH_HEMATOPOIESIS_STEM_CELL_QTL_CIS;CHANDRAN_METASTASIS_DN;CHARAFE_BREAST_CANCER_LUMINAL_VS_BASAL_DN;CHARAFE_BREAST_CANCER_LUMI…	Beta_tubulin;Beta-tubulin_BS;Tub_FtsZ_C;Tubulin;Tubulin/FtsZ_2-layer-sand-dom;Tubulin_C;Tubulin_CS;Tubulin_FtsZ_GTPase	615103	NA	Infantile onset|Nasal regurgitation|Nonprogressive|Variable expressivity|Velopharyngeal insufficiency	REACT_11039;REACT_121399;REACT_147867;REACT_150425;REACT_150471;REACT_15510;REACT_16936;REACT_16956;REACT_16967;REACT_22365;REACT_25201;REACT_268024;REACT_268265;REACT_268323;REACT_355252;REACT_355469;REACT_682;REACT_9509	NA	NA
Q80VL1	11022	Tdrkh	2	1.28847	0.00543281	0.164489	22.5339	0	22.3888	0	0	0	23.1175	23.5395	23.5844	23.7269	23.5967	22.5897	164800000	Q9Y2W6	Participates in the primary piRNA biogenesis pathway and is required during spermatogenesis to repress transposable elements and prevent their mobilization, which is essential for the germline integrity. The piRNA metabolic process mediates the repression of transposable elements during meiosis by forming complexes composed of piRNAs and Piwi proteins and govern the methylation and subsequent rep…	Cytoplasm {ECO:0000250|UniProtKB:Q80VL1}. Mitochondrion {ECO:0000250|UniProtKB:Q80VL1}. Note=Probable component of the meiotic nuage, also named P granule, a germ-cell- specific organelle required to repress transposon activity during meiosis. Colocalizes with pi- and piP-bodies, a subset of the nuage which contains secondary piRNAs. Associated with mitochondria in the germline. {ECO:0000250|UniP…	NA	3D-structure|Alternative splicing|Complete proteome|Cytoplasm|Differentiation|Isopeptide bond|Mitochondrion|Phosphoprotein|Polymorphism|Reference proteome|Repeat|RNA-binding|RNA-mediated gene silencing|Spermatogenesis|Ubl conjugation	biological regulation;cell cycle phase;cell cycle process;cell differentiation;cellular developmental process;cellular macromolecule metabolic process;cellular metabolic process;cellular nitrogen compound metabolic process;cellular process;cellular process involved in reproduction;developmental process;DNA alkylation;DNA metabolic process;DNA methylation;DNA methylation involved in gamete generat…	binding;nucleic acid binding;RNA binding	cell part;cytoplasmic part;intracellular membrane-bounded organelle;intracellular non-membrane-bounded organelle;intracellular organelle;intracellular part;macromolecular complex;membrane-bounded organelle;mitochondrion;non-membrane-bounded organelle;organelle;P granule;pi-body;piP-body;ribonucleoprotein complex;RNA granule	KH_1;TUDOR	CAGGTG_V$E12_Q6;chr1q21;DOUGLAS_BMI1_TARGETS_DN;GATTGGY_V$NFY_Q6_01;GAUSSMANN_MLL_AF4_FUSION_TARGETS_A_UP;GCANCTGNY_V$MYOD_Q6;GGGCGGR_V$SP1_Q6;GSE14000_UNSTIM_VS_16H_LPS_DC_TRANSLATED_RNA_UP;GSE14000_UNSTIM_VS_4H_LPS_DC_TRANSLATED_RNA_UP;GSE14308_TH2_VS_TH17_DN;GSE15324_NAIVE_VS_ACTIVATED_ELF4_KO_CD8_TCELL_DN;GSE17974_CTRL_VS_ACT_IL4_AND_ANTI_IL12_2H_CD4_TCELL_UP;GSE17974_IL4_AND_ANTI_IL12_VS_UNT…	KH_dom;KH_dom_type_1;Tudor	NA	2DIQ;3FDR	NA	REACT_267790	NA	NA
Q60749;Q9WU01	NA	Khdrbs1	2	1.28384	0.000529568	0.165454	24.5208	24.5106	24.6863	24.3101	25.2067	24.5791	25.7945	26.0728	25.6871	25.2304	25.8726	25.9243	1196200000	NA	NA	NA	NA	NA	NA	NA	NA	NA	NA	NA	NA	NA	NA	NA	NA	NA
Q9WTQ5	9590	Akap12	2	1.26966	4.48071e-06	0.168438	30.065	30.1523	30.1035	30.2147	30.1868	30.3929	31.4415	31.5255	31.4028	31.4372	31.364	31.6453	57442000000	Q02952	Anchoring protein that mediates the subcellular compartmentation of protein kinase A (PKA) and protein kinase C (PKC).	Cytoplasm, cell cortex {ECO:0000305}. Cytoplasm, cytoskeleton {ECO:0000305}. Membrane {ECO:0000305}| Lipid-anchor {ECO:0000305}. Note=May be part of the cortical cytoskeleton.	Expressed in endothelial cells, cultured fibroblasts and osteosarcoma, but not in platelets, leukocytes, monocytic cell lines or peripherical blood cells.	Alternative splicing|Complete proteome|Cytoplasm|Cytoskeleton|Isopeptide bond|Lipoprotein|Membrane|Myristate|Phosphoprotein|Polymorphism|Reference proteome|Repeat|Ubl conjugation	biological regulation;cell surface receptor linked signaling pathway;cellular process;cellular response to stimulus;establishment of localization;establishment of localization in cell;establishment of protein localization;G-protein coupled receptor protein signaling pathway;intracellular protein transport;intracellular transport;positive regulation of biological process;positive regulation of bio…	adenylate cyclase binding;binding;enzyme binding;protein binding;protein kinase A binding	adherens junction;anchoring junction;cell cortex;cell junction;cell part;cell-substrate adherens junction;cell-substrate junction;cytoplasm;cytoplasmic part;cytoskeleton;focal adhesion;intracellular non-membrane-bounded organelle;intracellular organelle;intracellular part;membrane;non-membrane-bounded organelle;organelle;plasma membrane	RII_binding_1;WSK	AACATTC,MIR-409-3P;AACTGGA,MIR-145;AATGTGA,MIR-23A,MIR-23B;ACATTCC,MIR-1,MIR-206;ALFANO_MYC_TARGETS;ALTEMEIER_RESPONSE_TO_LPS_WITH_MECHANICAL_VENTILATION;AMIT_EGF_RESPONSE_240_HELA;AMIT_EGF_RESPONSE_240_MCF10A;AMIT_SERUM_RESPONSE_240_MCF10A;AMUNDSON_POOR_SURVIVAL_AFTER_GAMMA_RADIATION_8G;BERENJENO_TRANSFORMED_BY_RHOA_DN;BERENJENO_TRANSFORMED_BY_RHOA_FOREVER_DN;BILANGES_SERUM_SENSITIVE_GENES;BILBA…	AKAP12;Pkinase-A_anch_WSK-motif;RII_binding_1	NA	NA	NA	NA	NA	NA
P29341	26986	Pabpc1	2	1.26737	2.76662e-05	0.168924	25.2267	25.2146	24.6988	25.0561	24.8568	0	26.2218	26.5487	26.3702	26.1238	26.2327	26.1282	1351500000	P11940	Binds the poly(A) tail of mRNA, including that of its own transcript. May be involved in cytoplasmic regulatory processes of mRNA metabolism such as pre-mRNA splicing. Its function in translational initiation regulation can either be enhanced by PAIP1 or repressed by PAIP2. Can probably bind to cytoplasmic RNA sequences other than poly(A) in vivo. Involved in translationally coupled mRNA turnover…	Cytoplasm {ECO:0000269|PubMed:20573744, ECO:0000269|PubMed:7908267, ECO:0000269|PubMed:9582337}. Nucleus {ECO:0000269|PubMed:18799579, ECO:0000269|PubMed:9582337}. Note=Localized in cytoplasmic mRNP granules containing untranslated mRNAs (PubMed:17289661). Shuttles between the cytoplasm and the nucleus (PubMed:9582337). {ECO:0000269|PubMed:17289661, ECO:0000269|PubMed:9582337}.	Ubiquitous.	3D-structure|Acetylation|Alternative splicing|Complete proteome|Cytoplasm|Direct protein sequencing|Methylation|mRNA processing|mRNA splicing|Nonsense-mediated mRNA decay|Nucleus|Phosphoprotein|Reference proteome|Repeat|RNA-binding|Spliceosome	biological regulation;biosynthetic process;catabolic process;cellular biosynthetic process;cellular catabolic process;cellular macromolecule biosynthetic process;cellular macromolecule catabolic process;cellular macromolecule metabolic process;cellular metabolic process;cellular nitrogen compound metabolic process;cellular process;cellular protein metabolic process;gene expression;gene silencing;…	binding;mRNA binding;nucleic acid binding;nucleotide binding;poly(A) RNA binding;poly(U) RNA binding;poly-purine tract binding;poly-pyrimidine tract binding;protein binding;protein C-terminus binding;RNA binding;single-stranded RNA binding;translation activator activity;translation regulator activity;translation regulator activity, nucleic acid binding	adherens junction;anchoring junction;catalytic step 2 spliceosome;cell junction;cell part;cell-substrate adherens junction;cell-substrate junction;cytoplasm;cytoplasmic part;cytosol;extracellular membrane-bounded organelle;extracellular organelle;extracellular region part;extracellular vesicular exosome;focal adhesion;intracellular membrane-bounded organelle;intracellular non-membrane-bounded org…	PABP;RRM_1	AACTTT_UNKNOWN;ABRAMSON_INTERACT_WITH_AIRE;ACCGAGC,MIR-423;ACEVEDO_FGFR1_TARGETS_IN_PROSTATE_CANCER_MODEL_UP;ACTAYRNNNCCCR_UNKNOWN;ATTCTTT,MIR-186;BENPORATH_MYC_TARGETS_WITH_EBOX;BIOCARTA_EIF4_PATHWAY;BIOPOLYMER_METABOLIC_PROCESS;BLALOCK_ALZHEIMERS_DISEASE_UP;BORCZUK_MALIGNANT_MESOTHELIOMA_UP;BOYLAN_MULTIPLE_MYELOMA_C_D_UP;CACGTG_V$MYC_Q2;CHANDRAN_METASTASIS_TOP50_UP;CHANDRAN_METASTASIS_UP;CHAUHA…	Nucleotide-bd_a/b_plait;PABP_1234;PABP_HYD;RRM_dom	604679	1CVJ;1G9L;1JGN;1JH4;2K8G;2RQG;2RQH;2X04;3KTP;3KTR;3KUI;3KUJ;3KUR;3KUS;3KUT;3PKN;3PTH;4F02;4F25;4F26	NA	REACT_1979;REACT_20514;REACT_25325;REACT_75768;REACT_75822;REACT_79	NA	NA
P11440	983	Cdk1	2	1.25198	2.36739e-05	0.172216	26.3918	26.5793	26.3099	26.3186	26.4122	26.2448	27.3019	27.5269	27.6192	27.6231	27.5959	27.7106	3357200000	P06493	Plays a key role in the control of the eukaryotic cell cycle by modulating the centrosome cycle as well as mitotic onset| promotes G2-M transition, and regulates G1 progress and G1-S transition via association with multiple interphase cyclins. Required in higher cells for entry into S-phase and mitosis. Phosphorylates PARVA/actopaxin, APC, AMPH, APC, BARD1, Bcl- xL/BCL2L1, BRCA2, CALD1, CASP8, CD…	Nucleus. Cytoplasm. Mitochondrion. Cytoplasm, cytoskeleton, microtubule organizing center, centrosome {ECO:0000269|PubMed:14654843}. Cytoplasm, cytoskeleton, spindle. Note=Cytoplasmic during the interphase. Colocalizes with SIRT2 on centrosome during prophase and on splindle fibers during metaphase of the mitotic cell cycle. Reversibly translocated from cytoplasm to nucleus when phosphorylated be…	Isoform 2 is found in breast cancer tissues.	3D-structure|Acetylation|Alternative splicing|Apoptosis|ATP-binding|Cell cycle|Cell division|Complete proteome|Cytoplasm|Cytoskeleton|Host cell receptor for virus entry|Isopeptide bond|Kinase|Mitochondrion|Mitosis|Nucleotide-binding|Nucleus|Phosphoprotein|Receptor|Reference proteome|Serine/threonine-protein kinase|Transferase|Ubl conjugation	activation of immune response;activation of innate immune response;activation of MAPK activity;activation of MAPKK activity;activation of protein kinase activity;aging;anaphase-promoting complex-dependent proteasomal ubiquitin-dependent protein catabolic process;anatomical structure development;anatomical structure morphogenesis;apoptosis;axon guidance;biological regulation;biosynthetic process;c…	adenyl nucleotide binding;adenyl ribonucleotide binding;ATP binding;binding;catalytic activity;cyclin-dependent protein kinase activity;histone kinase activity;kinase activity;nucleotide binding;phosphotransferase activity, alcohol group as acceptor;protein kinase activity;protein serine/threonine kinase activity;purine nucleotide binding;purine ribonucleoside triphosphate binding;purine ribonucl…	cell part;centrosome;cytoplasm;cytoplasmic part;cytoskeletal part;cytosol;extracellular membrane-bounded organelle;extracellular organelle;extracellular region part;extracellular vesicular exosome;intracellular membrane-bounded organelle;intracellular non-membrane-bounded organelle;intracellular organelle;intracellular organelle part;intracellular part;macromolecular complex;membrane;membrane-bou…	Pkinase	AMUNDSON_GAMMA_RADIATION_RESPONSE;ANTI_APOPTOSIS;APOPTOSIS_GO;BASAKI_YBX1_TARGETS_UP;BASSO_B_LYMPHOCYTE_NETWORK;BENPORATH_ES_1;BENPORATH_NANOG_TARGETS;BENPORATH_PROLIFERATION;BENPORATH_SOX2_TARGETS;BERENJENO_TRANSFORMED_BY_RHOA_UP;BHATTACHARYA_EMBRYONIC_STEM_CELL;BIDUS_METASTASIS_UP;BIOCARTA_AKAP95_PATHWAY;BIOCARTA_AKAPCENTROSOME_PATHWAY;BIOCARTA_CELLCYCLE_PATHWAY;BIOCARTA_G1_PATHWAY;BIOCARTA_G2_…	Kinase-like_dom;Prot_kinase_dom;Protein_kinase_ATP_BS;Ser/Thr_dual-sp_kinase;Ser/Thr_kinase_AS	116940	1LC9	NA	REACT_1100;REACT_111214;REACT_1321;REACT_1391;REACT_150182;REACT_150260;REACT_150425;REACT_15296;REACT_15364;REACT_15451;REACT_15510;REACT_160122;REACT_160315;REACT_163931;REACT_1846;REACT_1857;REACT_2101;REACT_263908;REACT_264303;REACT_267965;REACT_407;REACT_471;REACT_6362;REACT_6820;REACT_683;REACT_6837;REACT_6850;REACT_6875;REACT_6904	NA	NA
O08583;Q9JJW6	NA	Alyref;Alyref2	2	1.24756	0.00711616	0.17317	27.2842	27.0122	27.206	26.9569	27.0403	27.169	29.2025	28.7518	28.2628	28.4279	28.2754	28.0344	7304600000	NA	NA	NA	NA	NA	NA	NA	NA	NA	NA	NA	NA	NA	NA	NA	NA	NA
Q9ERD7	10381	Tubb3	2	1.23483	0.000467298	0.175941	22.7804	23.1642	22.9443	22.1456	0	0	23.8199	0	24.1532	23.6872	0	23.908	98216000	Q13509	Tubulin is the major constituent of microtubules. It binds two moles of GTP, one at an exchangeable site on the beta chain and one at a non-exchangeable site on the alpha chain. TUBB3 plays a critical role in proper axon guidance and mantainance. {ECO:0000269|PubMed:20074521}.	Cytoplasm, cytoskeleton.	Expression is primarily restricted to central and peripheral nervous system. Greatly increased expression in most cancerous tissues. {ECO:0000269|PubMed:14736079, ECO:0000269|PubMed:20191564}.	3D-structure|Alternative splicing|Complete proteome|Cytoplasm|Cytoskeleton|Direct protein sequencing|Disease mutation|GTP-binding|Isopeptide bond|Microtubule|Nucleotide-binding|Phosphoprotein|Reference proteome	axon guidance;cell cycle phase;cell cycle process;cellular component assembly;cellular component assembly at cellular level;cellular component organization;cellular component organization at cellular level;cellular component organization or biogenesis;cellular component organization or biogenesis at cellular level;cellular macromolecular complex assembly;cellular macromolecular complex subunit or…	binding;catalytic activity;GTP binding;GTPase activity;guanyl nucleotide binding;guanyl ribonucleotide binding;hydrolase activity;hydrolase activity, acting on acid anhydrides;hydrolase activity, acting on acid anhydrides, in phosphorus-containing anhydrides;nucleoside-triphosphatase activity;nucleotide binding;peptide binding;purine nucleotide binding;purine ribonucleoside triphosphate binding;p…	axon;cell body;cell part;cell periphery;cell projection;cytoplasm;cytoskeletal part;dendrite;extracellular membrane-bounded organelle;extracellular organelle;extracellular region part;extracellular vesicular exosome;intracellular membrane-bounded organelle;intracellular organelle;intracellular organelle part;intracellular part;macromolecular complex;membrane-bounded organelle;membrane-bounded ves…	Tubulin;Tubulin_C	ALONSO_METASTASIS_EMT_UP;ALONSO_METASTASIS_UP;AMIT_EGF_RESPONSE_480_HELA;BASAKI_YBX1_TARGETS_UP;BASSO_CD40_SIGNALING_DN;BLALOCK_ALZHEIMERS_DISEASE_DN;BLUM_RESPONSE_TO_SALIRASIB_DN;BURTON_ADIPOGENESIS_2;CAGTATT,MIR-200B,MIR-200C,MIR-429;CAMP_UP.V1_DN;CHICAS_RB1_TARGETS_CONFLUENT;chr16q24;DACOSTA_UV_RESPONSE_VIA_ERCC3_UP;DAZARD_RESPONSE_TO_UV_NHEK_UP;DAZARD_UV_RESPONSE_CLUSTER_G4;DODD_NASOPHARYNGEA…	Beta_tubulin;Beta-tubulin_BS;Tub_FtsZ_C;Tubulin;Tubulin/FtsZ_2-layer-sand-dom;Tubulin_C;Tubulin_CS;Tubulin_FtsZ_GTPase	602661	NA	Agenesis of corpus callosum|Amblyopia|Autosomal dominant inheritance|Camptodactyly of finger|Compensatory chin elevation|Congenital fibrosis of extraocular muscles|Congenital onset|Cortical dysplasia|Exotropia|Facial palsy|Global developmental delay|Hypoplasia of the brainstem|Hypoplasia of the corpus callosum|Intellectual disability, moderate|Joint contracture of the hand|Levator palpebrae super…	REACT_11039;REACT_121399;REACT_147867;REACT_150425;REACT_150471;REACT_15510;REACT_16936;REACT_16956;REACT_16967;REACT_22365;REACT_25201;REACT_268024;REACT_268265;REACT_268323;REACT_355252;REACT_355469;REACT_682;REACT_9509	NA	NA
P49615	1020	Cdk5	2	1.23341	0.00135263	0.176251	24.4026	24.5479	0	24.0952	24.423	0	25.0284	25.4674	0	25.6168	25.7166	25.5653	799230000	Q00535	Proline-directed serine/threonine-protein kinase essential for neuronal cell cycle arrest and differentiation and may be involved in apoptotic cell death in neuronal diseases by triggering abortive cell cycle re-entry. Interacts with D1 and D3- type G1 cyclins. Phosphorylates SRC, NOS3, VIM/vimentin, p35/CDK5R1, MEF2A, SIPA1L1, SH3GLB1, PXN, PAK1, MCAM/MUC18, SEPT5, SYN1, DNM1, AMPH, SYNJ1, CDK16…	Isoform 1: Cytoplasm. Cell membrane| Peripheral membrane protein. Perikaryon. Cell projection, lamellipodium {ECO:0000250}. Cell projection, growth cone {ECO:0000250}. Cell junction, synapse, postsynaptic cell membrane, postsynaptic density {ECO:0000250}. Note=In axonal growth cone with extension to the peripheral lamellipodia (By similarity). Under neurotoxic stress and neuronal injury condition…	Isoform 1 is ubiquitously expressed. Accumulates in cortical neurons (at protein level). Isoform 2 has only been detected in testis, skeletal muscle, colon, bone marrow and ovary. {ECO:0000269|PubMed:17009320, ECO:0000269|PubMed:19693690}.	3D-structure|Acetylation|Alternative splicing|Apoptosis|ATP-binding|Biological rhythms|Cell cycle|Cell division|Cell junction|Cell membrane|Cell projection|Complete proteome|Cytoplasm|Kinase|Lissencephaly|Membrane|Neurodegeneration|Neurogenesis|Nucleotide-binding|Nucleus|Phosphoprotein|Polymorphism|Postsynaptic cell membrane|Reference proteome|Serine/threonine-protein kinase|Synapse|Transferase	actin cytoskeleton organization;actin filament-based process;adult behavior;anatomical structure development;anatomical structure formation involved in morphogenesis;anatomical structure morphogenesis;apoptosis;associative learning;axon extension;axon guidance;behavior;behavioral response to cocaine;biological adhesion;biological regulation;blood coagulation;calcium ion import;calcium ion transme…	acetylcholine receptor activator activity;acetylcholine receptor regulator activity;adenyl nucleotide binding;adenyl ribonucleotide binding;ATP binding;binding;catalytic activity;cyclin-dependent protein kinase activity;ErbB-2 class receptor binding;ErbB-3 class receptor binding;kinase activity;nucleotide binding;phosphotransferase activity, alcohol group as acceptor;protein binding;protein kinas…	axon;cell body;cell junction;cell part;cell projection;cell projection part;cyclin-dependent protein kinase 5 holoenzyme complex;cyclin-dependent protein kinase holoenzyme complex;cytoplasm;cytoplasmic part;cytoskeletal part;cytoskeleton;cytosol;dendrite;filopodium;growth cone;intracellular membrane-bounded organelle;intracellular non-membrane-bounded organelle;intracellular organelle;intracellul…	Pkinase	AACTTT_UNKNOWN;ABRAHAM_ALPC_VS_MULTIPLE_MYELOMA_DN;ACEVEDO_LIVER_CANCER_UP;ACEVEDO_LIVER_TUMOR_VS_NORMAL_ADJACENT_TISSUE_UP;ACTTTAT,MIR-142-5P;ANATOMICAL_STRUCTURE_DEVELOPMENT;ANATOMICAL_STRUCTURE_MORPHOGENESIS;APOPTOSIS_GO;AXON;BIOCARTA_BIOPEPTIDES_PATHWAY;BIOCARTA_CDK5_PATHWAY;BIOCARTA_CK1_PATHWAY;BIOCARTA_P35ALZHEIMERS_PATHWAY;BIOCARTA_RAC1_PATHWAY;BLALOCK_ALZHEIMERS_DISEASE_DN;BOCHKIS_FOXA2_T…	Kinase-like_dom;Prot_kinase_dom;Protein_kinase_ATP_BS;Ser/Thr_dual-sp_kinase;Ser/Thr_kinase_AS	123831	1H4L;1LFR;1UNG;1UNH;1UNL;3O0G;4AU8	Agenesis of corpus callosum|Agyria|Areflexia|Arthrogryposis multiplex congenita|Autosomal recessive inheritance|Cerebellar hypoplasia|Congenital onset|Full cheeks|Global developmental delay|Hand clenching|Hirsutism|Lissencephaly|Lymphedema|Microcephaly|Micrognathia|Seizures|Short neck	REACT_15334;REACT_19199;REACT_24970	NA	NA
O89086	NA	Rbm3	2	1.23174	0.00368814	0.176617	25.1183	25.5137	25.3402	25.6352	24.6047	25.3584	26.6287	26.5744	26.8053	25.7163	26.0682	26.5878	2547100000	NA	NA	NA	NA	NA	NA	NA	NA	NA	NA	NA	NA	NA	NA	NA	NA	NA
Q8VDN2;Q6PIC6;Q6PIE5;Q9WV27;Q64436;Q9Z1W8	NA	Atp1a1	2	1.23038	3.21189e-06	0.176916	26.3999	26.6618	26.3484	26.4094	26.0908	26.18	27.6051	27.7544	27.3988	27.6982	27.6044	27.5673	3893300000	NA	NA	NA	NA	NA	NA	NA	NA	NA	NA	NA	NA	NA	NA	NA	NA	NA
Q99MN1	3735	Kars	2	1.20212	0.000177657	0.183209	25.3433	25.3164	25.3296	25.3009	25.2515	25.7415	26.6683	26.6943	26.6023	26.1795	26.3018	26.4437	2430800000	Q15046	Catalyzes the specific attachment of an amino acid to its cognate tRNA in a 2 step reaction: the amino acid (AA) is first activated by ATP to form AA-AMP and then transferred to the acceptor end of the tRNA (PubMed:9278442, PubMed:18029264, PubMed:18272479). When secreted, acts as a signaling molecule that induces immune response through the activation of monocyte/macrophages (PubMed:15851690). C…	Isoform Cytoplasmic: Cytoplasm, cytosol {ECO:0000269|PubMed:10952987, ECO:0000269|PubMed:19289464, ECO:0000269|PubMed:23159739, ECO:0000269|PubMed:28887846}. Cytoplasm {ECO:0000269|PubMed:15220430}. Nucleus {ECO:0000269|PubMed:15220430, ECO:0000269|PubMed:23159739}. Cell membrane {ECO:0000269|PubMed:15220430}| Peripheral membrane protein {ECO:0000269|PubMed:15220430}. Secreted {ECO:0000269|PubMed…	NA	3D-structure|Acetylation|Alternative splicing|Aminoacyl-tRNA synthetase|ATP-binding|Cell membrane|Charcot-Marie-Tooth disease|Complete proteome|Cytoplasm|Deafness|Direct protein sequencing|Disease mutation|Host-virus interaction|Ligase|Membrane|Mitochondrion|Neurodegeneration|Neuropathy|Non-syndromic deafness|Nucleotide-binding|Nucleus|Phosphoprotein|Polymorphism|Protein biosynthesis|Reference pr…	amine metabolic process;amino acid activation;biosynthetic process;bis(5'-nucleosidyl) oligophosphate biosynthetic process;bis(5'-nucleosidyl) oligophosphate metabolic process;carboxylic acid metabolic process;cellular amine metabolic process;cellular amino acid metabolic process;cellular biosynthetic process;cellular ketone metabolic process;cellular macromolecule metabolic process;cellular meta…	adenyl nucleotide binding;adenyl ribonucleotide binding;amine binding;amino acid binding;aminoacyl-tRNA ligase activity;ATP binding;binding;carboxylic acid binding;catalytic activity;cation binding;ion binding;ligase activity;ligase activity, forming aminoacyl-tRNA and related compounds;ligase activity, forming carbon-oxygen bonds;lysine-tRNA ligase activity;metal ion binding;nucleic acid binding…	aminoacyl-tRNA synthetase multienzyme complex;cell part;cytoplasm;cytoplasmic part;cytoskeleton;cytosol;extracellular region;intracellular membrane-bounded organelle;intracellular non-membrane-bounded organelle;intracellular organelle;intracellular organelle lumen;intracellular organelle part;intracellular part;macromolecular complex;membrane;membrane-bounded organelle;membrane-enclosed lumen;mic…	tRNA_anti-codon;tRNA-synt_2	ALFANO_MYC_TARGETS;AMINE_METABOLIC_PROCESS;AMINO_ACID_AND_DERIVATIVE_METABOLIC_PROCESS;AMINO_ACID_METABOLIC_PROCESS;BIOPOLYMER_METABOLIC_PROCESS;BIOSYNTHETIC_PROCESS;CAIRO_HEPATOBLASTOMA_CLASSES_UP;CARBOXYLIC_ACID_METABOLIC_PROCESS;CELL_FRACTION;CELLULAR_BIOSYNTHETIC_PROCESS;CELLULAR_MACROMOLECULE_METABOLIC_PROCESS;CELLULAR_PROTEIN_METABOLIC_PROCESS;CHENG_IMPRINTED_BY_ESTRADIOL;chr16q23;CYTOPLASM…	aa-tRNA-synt_II;aa-tRNA-synt_II-like;aa-tRNA-synth_II;Lys-tRNA-ligase_II;Lys-tRNA-synth_II_C;NA-bd_OB_tRNA;NA-bd_OB-fold	601421	3BJU;4DPG	Areflexia|Autosomal recessive inheritance|Distal sensory impairment|Foot dorsiflexor weakness|Global developmental delay|Hearing impairment|Hyporeflexia|Pes cavus|Steppage gait|Vestibular Schwannoma	REACT_15302;REACT_15306	NA	NA
Q60597	4967	Ogdh	2	1.20187	0.00510615	0.183266	25.1696	25.0822	25.3486	25.3457	24.3418	25.1933	27.1241	26.5453	26.4176	26.3482	26.0559	26.1057	2857400000	Q02218	2-oxoglutarate dehydrogenase (E1) component of the 2- oxoglutarate dehydrogenase complex, which mediates the decarboxylation of alpha-ketoglutarate (PubMed:24495017). The 2- oxoglutarate dehydrogenase complex catalyzes the overall conversion of 2-oxoglutarate to succinyl-CoA and CO(2) (PubMed:24495017). The 2-oxoglutarate dehydrogenase complex is mainly active in the mitochondrion (PubMed:2921171…	Mitochondrion matrix {ECO:0000305|PubMed:29211711}. Nucleus {ECO:0000269|PubMed:29211711}. Note=Mainly localizes in the mitochondrion. A small fraction localizes to the nucleus, where the 2-oxoglutarate dehydrogenase complex is required for histone succinylation. {ECO:0000269|PubMed:29211711}.	NA	3D-structure|Acetylation|Alternative splicing|Calcium|Complete proteome|Glycolysis|Isopeptide bond|Metal-binding|Mitochondrion|Nucleus|Oxidoreductase|Phosphoprotein|Polymorphism|Reference proteome|Thiamine pyrophosphate|Transit peptide|Ubl conjugation	2-oxoglutarate metabolic process;acetyl-CoA catabolic process;acetyl-CoA metabolic process;alcohol catabolic process;alcohol metabolic process;amine catabolic process;amine metabolic process;anatomical structure development;aspartate family amino acid catabolic process;aspartate family amino acid metabolic process;carbohydrate catabolic process;carbohydrate metabolic process;carboxylic acid catab…	binding;catalytic activity;cation binding;coenzyme binding;cofactor binding;ion binding;metal ion binding;oxidoreductase activity;oxidoreductase activity, acting on the aldehyde or oxo group of donors;oxidoreductase activity, acting on the aldehyde or oxo group of donors, disulfide as acceptor;oxidoreductase activity, acting on the aldehyde or oxo group of donors, NAD or NADP as acceptor;oxogluta…	cell part;cytoplasmic part;intracellular membrane-bounded organelle;intracellular organelle;intracellular organelle lumen;intracellular organelle part;intracellular part;macromolecular complex;membrane;membrane-bounded organelle;membrane-enclosed lumen;mitochondrial matrix;mitochondrial membrane;mitochondrial part;mitochondrion;organelle;organelle lumen;organelle membrane;organelle part;oxoglutar…	E1_dh;Transket_pyr	BIOCARTA_KREB_PATHWAY;BLALOCK_ALZHEIMERS_DISEASE_UP;BURTON_ADIPOGENESIS_6;BYSTRYKH_HEMATOPOIESIS_STEM_CELL_QTL_TRANS;chr7p13;CTTTGCA,MIR-527;CYTOPLASM;CYTOPLASMIC_PART;DAIRKEE_TERT_TARGETS_UP;DEBIASI_APOPTOSIS_BY_REOVIRUS_INFECTION_DN;DIAZ_CHRONIC_MEYLOGENOUS_LEUKEMIA_UP;ELVIDGE_HYPOXIA_DN;ENVELOPE;FEVR_CTNNB1_TARGETS_UP;GATTGGY_V$NFY_Q6_01;GENERATION_OF_PRECURSOR_METABOLITES_AND_ENERGY;GGGCGGR_V…	2oxoglutarate_DH_E1;DH_E1;THDP-binding;Transketolase-like_Pyr-bd	613022	3ERY	Abnormal salivary gland morphology|Abnormal urine alpha-ketoglutarate concentration|Abnormality of Krebs cycle metabolism|Abnormality of movement|Ataxia|Autosomal recessive inheritance|Congenital lactic acidosis|Death in childhood|Generalized hypotonia|Global developmental delay|Hydrocephalus|Hypertonia|Increased serum lactate|Metabolic acidosis|Muscular hypotonia|Short stature|Skeletal muscle at…	REACT_1298;REACT_1785	NA	NA
P40336	9559	Vps26a	2	1.19921	2.02343e-05	0.183868	0	23.2815	22.9497	0	0	22.8587	24.0069	24.083	23.8476	23.7409	24.0919	23.911	318910000	O75436	Acts as component of the retromer cargo-selective complex (CSC). The CSC is believed to be the core functional component of retromer or respective retromer complex variants acting to prevent missorting of selected transmembrane cargo proteins into the lysosomal degradation pathway. The recruitment of the CSC to the endosomal membrane involves RAB7A and SNX3. The SNX-BAR retromer mediates retrogra…	Cytoplasm {ECO:0000269|PubMed:15078903}. Endosome membrane {ECO:0000269|PubMed:22431521}| Peripheral membrane protein {ECO:0000250|UniProtKB:P40336}. Early endosome {ECO:0000269|PubMed:15078903, ECO:0000269|PubMed:16190980, ECO:0000269|PubMed:16732284, ECO:0000269|PubMed:20682791}. Note=Localizes to tubular profiles adjacent to endosomes (PubMed:15078903). Predominantly found in early not late en…	NA	3D-structure|Alternative splicing|Complete proteome|Cytoplasm|Endosome|Membrane|Phosphoprotein|Protein transport|Reference proteome|Transport	cellular process;endosome transport;establishment of localization;establishment of localization in cell;establishment of protein localization;intracellular protein transport;intracellular transport;protein transport;retrograde transport, endosome to Golgi;transport;vesicle-mediated transport	protein transporter activity;substrate-specific transporter activity;transporter activity	cell part;cytoplasmic part;cytosol;early endosome;endosomal part;endosome;endosome membrane;extracellular membrane-bounded organelle;extracellular organelle;extracellular region part;extracellular vesicular exosome;intracellular membrane-bounded organelle;intracellular organelle;intracellular organelle part;intracellular part;macromolecular complex;membrane;membrane part;membrane-bounded organell…	Vps26	ACACTGG,MIR-199A,MIR-199B;ACEVEDO_LIVER_CANCER_UP;BAELDE_DIABETIC_NEPHROPATHY_DN;BOUDOUKHA_BOUND_BY_IGF2BP2;CACCAGC,MIR-138;CACGTG_V$MYC_Q2;CACTTTG,MIR-520G,MIR-520H;CAGCCTC,MIR-485-5P;CGTSACG_V$PAX3_B;chr10q21;CYTOPLASM;CYTOPLASMIC_PART;CYTOSOL;DIAZ_CHRONIC_MEYLOGENOUS_LEUKEMIA_UP;GCAAAAA,MIR-129;GCACTTT,MIR-17-5P,MIR-20A,MIR-106A,MIR-106B,MIR-20B,MIR-519D;GGCACTT,MIR-519E;GSE14308_TH1_VS_NAIVE_…	Vps26-related	605506	2FAU	NA	REACT_163710	NA	NA
Q9JKF7	54148	Mrpl39	2	1.1981	0.0190943	0.184118	0	22.8358	23.0315	22.9712	0	22.3752	24.2463	23.8314	23.9791	24.4085	0	23.2727	435680000	Q9NYK5	NA	Mitochondrion {ECO:0000269|PubMed:25278503, ECO:0000269|PubMed:25838379, ECO:0000269|PubMed:28892042}.	Isoform 1 is ubiquitously expressed. Isoform 2 is heart-specific.	3D-structure|Acetylation|Alternative splicing|Complete proteome|Mitochondrion|Polymorphism|Reference proteome|Ribonucleoprotein|Ribosomal protein	biosynthetic process;cellular biosynthetic process;cellular component disassembly;cellular component disassembly at cellular level;cellular component organization;cellular component organization at cellular level;cellular component organization or biogenesis;cellular component organization or biogenesis at cellular level;cellular macromolecular complex disassembly;cellular macromolecular complex …	binding;nucleotide binding	cell part;cytoplasmic part;intracellular non-membrane-bounded organelle;intracellular organelle;intracellular organelle part;intracellular part;macromolecular complex;membrane;mitochondrial inner membrane;mitochondrial membrane;mitochondrial part;mitochondrial ribosome;non-membrane-bounded organelle;organellar ribosome;organelle;organelle inner membrane;organelle membrane;organelle part;ribonucle…	NA	CHIANG_LIVER_CANCER_SUBCLASS_UNANNOTATED_DN;chr21q11;GNF2_BUB1B;GNF2_PA2G4;GSE10239_MEMORY_VS_DAY4.5_EFF_CD8_TCELL_DN;GSE10239_MEMORY_VS_KLRG1HIGH_EFF_CD8_TCELL_DN;GSE10856_CTRL_VS_TNFRSF6B_IN_MACROPHAGE_DN;GSE17721_0.5H_VS_4H_PAM3CSK4_BMDM_UP;GSE17721_0.5H_VS_8H_LPS_BMDM_UP;GSE17721_0.5H_VS_8H_POLYIC_BMDM_DN;GSE17721_CTRL_VS_GARDIQUIMOD_2H_BMDM_UP;GSE17721_CTRL_VS_PAM3CSK4_24H_BMDM_DN;GSE17721_C…	Beta-grasp_dom;TGS-like;Thr/Ala-tRNA-synth_IIc_edit	611845	3J7Y	NA	REACT_267634;REACT_268133;REACT_268261	NA	NA
P62878	9978	Rbx1	2	1.19773	0.00135263	0.184201	23.5134	23.2012	23.5186	23.3721	23.4753	23.7838	25.041	25.1661	24.6079	24.3383	24.641	24.7417	574010000	P62877	E3 ubiquitin ligase component of multiple cullin-RING- based E3 ubiquitin-protein ligase (CRLs) complexes which mediate the ubiquitination and subsequent proteasomal degradation of target proteins, including proteins involved in cell cycle progression, signal transduction, transcription and transcription- coupled nucleotide excision repair (PubMed:10230407, PubMed:10579999, PubMed:15983046, PubMe…	Cytoplasm {ECO:0000269|PubMed:11027288}. Nucleus {ECO:0000269|PubMed:11027288}.	Widely expressed.	3D-structure|Acetylation|Complete proteome|Cytoplasm|Direct protein sequencing|DNA damage|DNA repair|Host-virus interaction|Metal-binding|Nucleus|Phosphoprotein|Reference proteome|Transferase|Ubl conjugation pathway|Zinc|Zinc-finger	biological regulation;biosynthetic process;catabolic process;cell surface receptor linked signaling pathway;cellular biosynthetic process;cellular catabolic process;cellular macromolecule biosynthetic process;cellular macromolecule catabolic process;cellular macromolecule metabolic process;cellular metabolic process;cellular nitrogen compound metabolic process;cellular process;cellular protein me…	acid-amino acid ligase activity;binding;catalytic activity;cation binding;enzyme binding;ion binding;ligase activity;ligase activity, forming carbon-nitrogen bonds;metal ion binding;NEDD8 ligase activity;protein binding;small conjugating protein ligase activity;transition metal ion binding;ubiquitin protein ligase binding;ubiquitin-protein ligase activity;ubiquitin-ubiquitin ligase activity;zinc …	cell part;Cul2-RING ubiquitin ligase complex;Cul3-RING ubiquitin ligase complex;CUL4 RING ubiquitin ligase complex;Cul4A-RING ubiquitin ligase complex;Cul4B-RING ubiquitin ligase complex;Cul5-RING ubiquitin ligase complex;Cul7-RING ubiquitin ligase complex;cullin-RING ubiquitin ligase complex;cytoplasmic part;cytoplasmic ubiquitin ligase complex;cytosol;intracellular organelle part;intracellular …	zf-rbx1	ACEVEDO_LIVER_CANCER_UP;BIOCARTA_P27_PATHWAY;BLALOCK_ALZHEIMERS_DISEASE_DN;BLUM_RESPONSE_TO_SALIRASIB_DN;BONOME_OVARIAN_CANCER_SURVIVAL_OPTIMAL_DEBULKING;BRUINS_UVC_RESPONSE_LATE;CAFFAREL_RESPONSE_TO_THC_24HR_5_UP;CAIRO_HEPATOBLASTOMA_CLASSES_UP;chr22q13;CTTTAAR_UNKNOWN;DITTMER_PTHLH_TARGETS_UP;GGGCGGR_V$SP1_Q6;GNF2_BNIP3L;GNF2_CDC27;GRADE_COLON_CANCER_UP;GSE12845_NAIVE_VS_PRE_GC_TONSIL_BCELL_DN;…	Znf_RING;Znf_RING/FYVE/PHD;Znf_RING_H2	603814	1LDJ;1LDK;1U6G;2HYE;2LGV;3DPL;3DQV;3RTR;4F52;4P5O	NA	REACT_11063;REACT_115697;REACT_118780;REACT_120916;REACT_160243;REACT_160254;REACT_160305;REACT_22442;REACT_264438;REACT_267700;REACT_268156;REACT_268366;REACT_268718;REACT_355480;REACT_75842;REACT_9453	NA	NA
P68510	7533	Ywhah	2	1.18705	0.00027275	0.186632	0	0	24.221	24.6283	0	0	25.0685	25.1996	24.8915	25.3182	24.8798	24.8103	583140000	Q04917	Adapter protein implicated in the regulation of a large spectrum of both general and specialized signaling pathways. Binds to a large number of partners, usually by recognition of a phosphoserine or phosphothreonine motif. Binding generally results in the modulation of the activity of the binding partner. Negatively regulates the kinase activity of PDPK1. {ECO:0000269|PubMed:12177059}.	NA	Expressed mainly in the brain and present in other tissues albeit at lower levels.	3D-structure|Acetylation|Complete proteome|Direct protein sequencing|Phosphoprotein|Reference proteome	anatomical structure development;apoptosis;biological regulation;biosynthetic process;C21-steroid hormone catabolic process;C21-steroid hormone metabolic process;catabolic process;cell death;cellular biosynthetic process;cellular component organization;cellular component organization or biogenesis;cellular hormone metabolic process;cellular macromolecule metabolic process;cellular metabolic proce…	binding;channel regulator activity;enzyme binding;glucocorticoid receptor binding;hormone receptor binding;insulin-like growth factor receptor binding;ion channel binding;nuclear hormone receptor binding;protein binding;protein dimerization activity;protein domain specific binding;protein heterodimerization activity;receptor binding;sodium channel regulator activity;steroid hormone receptor bindi…	cell junction;cell part;cell-cell contact zone;cell-cell junction;cytoplasm;cytoplasmic part;cytoplasmic vesicle membrane;cytoplasmic vesicle part;cytosol;extracellular membrane-bounded organelle;extracellular organelle;extracellular region part;extracellular vesicular exosome;intercalated disc;intracellular organelle part;intracellular part;membrane;membrane-bounded organelle;membrane-bounded ve…	37694	AGUIRRE_PANCREATIC_CANCER_COPY_NUMBER_DN;ANATOMICAL_STRUCTURE_DEVELOPMENT;ANATOMICAL_STRUCTURE_MORPHOGENESIS;ATGCTGC,MIR-103,MIR-107;BANDRES_RESPONSE_TO_CARMUSTIN_MGMT_48HR_DN;BANDRES_RESPONSE_TO_CARMUSTIN_WITHOUT_MGMT_48HR_DN;BASAKI_YBX1_TARGETS_UP;BENPORATH_CYCLING_GENES;BENPORATH_MYC_MAX_TARGETS;BIOCARTA_ACH_PATHWAY;BIOCARTA_AKT_PATHWAY;BIOCARTA_BAD_PATHWAY;BIOCARTA_CHREBP2_PATHWAY;BIOCARTA_G2…	14-3-3;14-3-3_CS;14-3-3_domain	113508	2C63;2C74	NA	REACT_147867;REACT_355377;REACT_355542;REACT_407;REACT_549	NA	NA
P84096	391	Rhog	2	1.1843	0.000479177	0.187262	22.6212	22.2807	22.3926	22.8173	21.725	0	23.8421	23.6835	23.3617	23.521	23.5231	22.9954	157290000	P84095	Required for the formation of membrane ruffles during macropinocytosis. Plays a role in cell migration and is required for the formation of cup-like structures during trans-endothelial migration of leukocytes. In case of Salmonella enterica infection, activated by SopB and ARHGEF26/SGEF, which induces cytoskeleton rearrangements and promotes bacterial entry. {ECO:0000269|PubMed:15133129, ECO:0000…	Cell membrane {ECO:0000305}| Lipid-anchor {ECO:0000305}| Cytoplasmic side {ECO:0000305}.	NA	ADP-ribosylation|Cell membrane|Complete proteome|GTP-binding|Lipoprotein|Membrane|Methylation|Nucleotide-binding|Phosphoprotein|Prenylation|Reference proteome	actin cytoskeleton organization;actin filament-based process;axon guidance;biological regulation;blood coagulation;cell activation;cell chemotaxis;cell migration;cell motility;cellular component movement;cellular component organization;cellular component organization at cellular level;cellular component organization or biogenesis;cellular component organization or biogenesis at cellular level;cel…	binding;catalytic activity;GTP binding;GTPase activity;guanyl nucleotide binding;guanyl ribonucleotide binding;hydrolase activity;hydrolase activity, acting on acid anhydrides;hydrolase activity, acting on acid anhydrides, in phosphorus-containing anhydrides;nucleoside-triphosphatase activity;nucleotide binding;purine nucleotide binding;purine ribonucleoside triphosphate binding;purine ribonucleo…	adherens junction;anchoring junction;cell junction;cell part;cell-substrate adherens junction;cell-substrate junction;cytoplasmic part;cytosol;endoplasmic reticulum membrane;endoplasmic reticulum part;extracellular membrane-bounded organelle;extracellular organelle;extracellular region part;extracellular vesicular exosome;focal adhesion;intracellular organelle part;intracellular part;membrane;mem…	Ras	ACOSTA_PROLIFERATION_INDEPENDENT_MYC_TARGETS_DN;BENPORATH_MYC_TARGETS_WITH_EBOX;CAGCTTT,MIR-320;CCCNNGGGAR_V$OLF1_01;CELL_PROLIFERATION_GO_0008283;CHIBA_RESPONSE_TO_TSA_UP;chr11p15;DANG_BOUND_BY_MYC;DAVICIONI_MOLECULAR_ARMS_VS_ERMS_DN;DIAZ_CHRONIC_MEYLOGENOUS_LEUKEMIA_UP;DIRMEIER_LMP1_RESPONSE_LATE_UP;GGGAGGRR_V$MAZ_Q6;GGGCGGR_V$SP1_Q6;GNF2_CASP1;GNF2_FGR;GNF2_HCK;GNF2_ITGB2;GNF2_TNFRSF1B;GOBERT_…	P-loop_NTPase;Small_GTPase;Small_GTPase_Rho;Small_GTP-bd_dom	179505	NA	NA	REACT_11051;REACT_1695;REACT_18407;REACT_19277;REACT_355321	NA	NA
Q9D2G2	1743	Dlst	2	1.17925	0.00543281	0.188422	23.9732	22.7241	23.2142	23.3145	0	23.6851	24.4846	23.8055	24.674	24.5088	0	24.4032	756790000	P36957	Dihydrolipoamide succinyltransferase (E2) component of the 2-oxoglutarate dehydrogenase complex (By similarity). The 2- oxoglutarate dehydrogenase complex catalyzes the overall conversion of 2-oxoglutarate to succinyl-CoA and CO(2) (By similarity). The 2-oxoglutarate dehydrogenase complex is mainly active in the mitochondrion (PubMed:29211711). A fraction of the 2-oxoglutarate dehydrogenase compl…	Mitochondrion matrix {ECO:0000305|PubMed:29211711}. Nucleus {ECO:0000269|PubMed:29211711}. Note=Mainly localizes in the mitochondrion. A small fraction localizes to the nucleus, where the 2-oxoglutarate dehydrogenase complex is required for histone succinylation. {ECO:0000269|PubMed:29211711}.	NA	Acetylation|Acyltransferase|Alternative splicing|Complete proteome|Direct protein sequencing|Lipoyl|Mitochondrion|Nucleus|Phosphoprotein|Polymorphism|Reference proteome|Transferase|Transit peptide|Tricarboxylic acid cycle	acetyl-CoA catabolic process;acetyl-CoA metabolic process;amine catabolic process;amine metabolic process;aspartate family amino acid catabolic process;aspartate family amino acid metabolic process;carboxylic acid catabolic process;carboxylic acid metabolic process;catabolic process;cellular amine metabolic process;cellular amino acid catabolic process;cellular amino acid metabolic process;cellul…	catalytic activity;dihydrolipoyllysine-residue succinyltransferase activity;S-acyltransferase activity;S-succinyltransferase activity;succinyltransferase activity;transferase activity;transferase activity, transferring acyl groups;transferase activity, transferring acyl groups other than amino-acyl groups	cell part;cytoplasmic part;extracellular membrane-bounded organelle;extracellular organelle;extracellular region part;extracellular vesicular exosome;intracellular membrane-bounded organelle;intracellular organelle;intracellular organelle lumen;intracellular organelle part;intracellular part;macromolecular complex;membrane;membrane-bounded organelle;membrane-bounded vesicle;membrane-enclosed lume…	2-oxoacid_dh;Biotin_lipoyl	AAGCACA,MIR-218;ACEVEDO_LIVER_TUMOR_VS_NORMAL_ADJACENT_TISSUE_DN;ACTGAAA,MIR-30A-3P,MIR-30E-3P;ALFANO_MYC_TARGETS;BILD_HRAS_ONCOGENIC_SIGNATURE;BURTON_ADIPOGENESIS_6;CAIRO_HEPATOBLASTOMA_CLASSES_UP;chr14q23;CTACCTC,LET-7A,LET-7B,LET-7C,LET-7D,LET-7E,LET-7F,MIR-98,LET-7G,LET-7I;GENERATION_OF_PRECURSOR_METABOLITES_AND_ENERGY;GGCAGTG,MIR-324-3P;GGGACCA,MIR-133A,MIR-133B;GGGCGGR_V$SP1_Q6;GRUETZMANN_P…	2-oxoA_DH_lipoyl-BS;2-oxoacid_DH_actylTfrase;Biotin_lipoyl;CAT-like_dom;Single_hybrid_motif;SucB	126063	NA	NA	REACT_1298;REACT_1785	NA	NA
Q06185	521	Atp5i	2	1.17213	0.00859168	0.190067	25.4183	26.2407	25.7417	25.3309	26.1835	25.616	27.1479	27.1491	25.7358	26.7613	26.8726	26.8318	3020200000	P56385	Mitochondrial membrane ATP synthase (F(1)F(0) ATP synthase or Complex V) produces ATP from ADP in the presence of a proton gradient across the membrane which is generated by electron transport complexes of the respiratory chain. F-type ATPases consist of two structural domains, F(1) - containing the extramembraneous catalytic core, and F(0) - containing the membrane proton channel, linked togethe…	Mitochondrion. Mitochondrion inner membrane.	NA	Acetylation|ATP synthesis|CF(0)|Complete proteome|Direct protein sequencing|Hydrogen ion transport|Ion transport|Membrane|Mitochondrion|Mitochondrion inner membrane|Phosphoprotein|Reference proteome|Transport	ATP biosynthetic process;ATP metabolic process;ATP synthesis coupled proton transport;biosynthetic process;cation transport;cellular biosynthetic process;cellular metabolic process;cellular nitrogen compound biosynthetic process;cellular nitrogen compound metabolic process;cellular process;electron transport chain;energy coupled proton transport, down electrochemical gradient;establishment of loc…	cation transmembrane transporter activity;hydrogen ion transmembrane transporter activity;inorganic cation transmembrane transporter activity;ion transmembrane transporter activity;monovalent inorganic cation transmembrane transporter activity;substrate-specific transmembrane transporter activity;substrate-specific transporter activity;transmembrane transporter activity;transporter activity	cell part;cytoplasmic part;intracellular membrane-bounded organelle;intracellular organelle;intracellular organelle part;intracellular part;macromolecular complex;membrane;membrane part;membrane-bounded organelle;mitochondrial inner membrane;mitochondrial membrane;mitochondrial membrane part;mitochondrial part;mitochondrial proton-transporting ATP synthase complex;mitochondrial proton-transportin…	ATP-synt_E	CHICAS_RB1_TARGETS_LOW_SERUM;DAZARD_RESPONSE_TO_UV_NHEK_UP;DAZARD_UV_RESPONSE_CLUSTER_G1;GSE10325_BCELL_VS_LUPUS_BCELL_DN;GSE13484_UNSTIM_VS_12H_YF17D_VACCINE_STIM_PBMC_UP;GSE14769_UNSTIM_VS_120MIN_LPS_BMDM_UP;GSE14769_UNSTIM_VS_60MIN_LPS_BMDM_UP;GSE15324_ELF4_KO_VS_WT_ACTIVATED_CD8_TCELL_DN;GSE17580_UNINFECTED_VS_S_MANSONI_INF_TREG_DN;GSE17721_0.5H_VS_24H_LPS_BMDM_UP;GSE17721_0.5H_VS_8H_GARDIQUI…	ATPase_F0-cplx_esu_mt	601519	NA	NA	REACT_6759	NA	NA
O09044	8773	Snap23	2	1.17184	1.92648e-05	0.190136	25.949	25.9112	25.8878	25.7527	25.5272	25.4622	26.6767	27.0615	27.1531	26.9515	27.0026	26.9847	2131300000	O00161	Essential component of the high affinity receptor for the general membrane fusion machinery and an important regulator of transport vesicle docking and fusion.	Cell membrane| Peripheral membrane protein. Cell membrane| Lipid-anchor. Cell junction, synapse, synaptosome. Note=Mainly localized to the plasma membrane.	Ubiquitous. Highest levels where found in placenta.	3D-structure|Acetylation|Alternative splicing|Cell junction|Cell membrane|Coiled coil|Complete proteome|Direct protein sequencing|Lipoprotein|Membrane|Palmitate|Phosphoprotein|Protein transport|Reference proteome|Repeat|Synapse|Synaptosome|Transport	amine transport;biological regulation;cellular component assembly;cellular component assembly at cellular level;cellular component organization;cellular component organization at cellular level;cellular component organization or biogenesis;cellular component organization or biogenesis at cellular level;cellular macromolecular complex assembly;cellular macromolecular complex subunit organization;c…	binding;protein binding;SNAP receptor activity;SNARE binding;syntaxin binding	adherens junction;anchoring junction;azurophil granule;cell junction;cell part;cell projection;cell-substrate adherens junction;cell-substrate junction;cytoplasm;cytoplasmic membrane-bounded vesicle;cytoplasmic part;cytoplasmic vesicle;extracellular membrane-bounded organelle;extracellular organelle;extracellular region part;extracellular vesicular exosome;focal adhesion;intracellular membrane-bo…	SNAP-25;SNARE	BRUINS_UVC_RESPONSE_EARLY_LATE;BRUNO_HEMATOPOIESIS;BUYTAERT_PHOTODYNAMIC_THERAPY_STRESS_UP;BYSTRYKH_HEMATOPOIESIS_STEM_CELL_QTL_TRANS;CELLULAR_LOCALIZATION;chr15q14;CHUNG_BLISTER_CYTOTOXICITY_DN;CROONQUIST_NRAS_VS_STROMAL_STIMULATION_UP;CUI_TCF21_TARGETS_2_DN;CYTOSKELETON_ORGANIZATION_AND_BIOGENESIS;DIAZ_CHRONIC_MEYLOGENOUS_LEUKEMIA_UP;ESTABLISHMENT_OF_CELLULAR_LOCALIZATION;ESTABLISHMENT_OF_LOCAL…	SNAP-25;T_SNARE_dom	602534	1NHL;3ZUS	NA	REACT_147867;REACT_19187	NA	NA
Q9CY57	26097	Chtop	2	1.16342	0.00029059	0.192095	25.1209	25.3216	24.8453	24.7668	24.8738	24.6578	26.1084	26.3064	26.0643	25.9806	25.7422	25.7151	1676300000	Q9Y3Y2	Plays an important role in the ligand-dependent activation of estrogen receptor target genes (PubMed:19858291). May play a role in the silencing of fetal globin genes (PubMed:20688955). Recruits the 5FMC complex to ZNF148, leading to desumoylation of ZNF148 and subsequent transactivation of ZNF148 target genes (By similarity). Plays an important role in the tumorigenicity of glioblastoma cells. B…	Nucleus {ECO:0000269|PubMed:19254951}. Nucleus, nucleolus {ECO:0000269|PubMed:19254951}. Nucleus, nucleoplasm {ECO:0000269|PubMed:23826332}. Nucleus speckle {ECO:0000269|PubMed:23299939, ECO:0000269|PubMed:23826332}. Note=Mostly associated with facultative heterochromatin (By similarity). Localizes to regions surrounding nuclear speckles known as perispeckles in which TREX complex assembly seems …	Expressed in an erythroid progenitor cell line derived from peripheral blood. Expressed in glioblastoma cells (PubMed:25284789). {ECO:0000269|PubMed:20688955, ECO:0000269|PubMed:25284789}.	Acetylation|Alternative splicing|Complete proteome|Isopeptide bond|Methylation|mRNA transport|Nucleus|Phosphoprotein|Reference proteome|RNA-binding|Transcription|Transcription regulation|Transport|Ubl conjugation	biological regulation;biosynthetic process;cellular biosynthetic process;cellular macromolecule biosynthetic process;cellular macromolecule metabolic process;cellular metabolic process;cellular nitrogen compound metabolic process;cellular process;establishment of localization;establishment of localization in cell;establishment of RNA localization;intracellular transport;macromolecule biosynthetic…	NA	cell part;intracellular membrane-bounded organelle;intracellular non-membrane-bounded organelle;intracellular organelle;intracellular organelle part;intracellular part;macromolecular complex;membrane-bounded organelle;non-membrane-bounded organelle;nuclear body;nuclear part;nuclear speck;nucleolus;nucleoplasm;nucleoplasm part;organelle;organelle part;protein complex;transcription export complex	FoP_duplication	ACEVEDO_LIVER_CANCER_UP;ATACTGT,MIR-144;ATGCTGG,MIR-338;BORCZUK_MALIGNANT_MESOTHELIOMA_UP;BUYTAERT_PHOTODYNAMIC_THERAPY_STRESS_UP;CASORELLI_ACUTE_PROMYELOCYTIC_LEUKEMIA_DN;CHARAFE_BREAST_CANCER_LUMINAL_VS_BASAL_UP;chr1q21;CHUNG_BLISTER_CYTOTOXICITY_UP;DODD_NASOPHARYNGEAL_CARCINOMA_DN;FLECHNER_BIOPSY_KIDNEY_TRANSPLANT_OK_VS_DONOR_UP;GCCATNTTG_V$YY1_Q6;GCGSCMNTTT_UNKNOWN;GCM_BCL2L1;GCM_CRKL;GCM_CSN…	FoP_duplication	614206	NA	NA	NA	NA	NA
Q8R3C0	79892	Mcmbp	2	1.16122	0.00141288	0.192609	23.1863	22.9871	23.0046	23.0476	0	23.0412	24.2938	24.6609	24.4912	24.0657	24.0218	24.001	370940000	Q9BTE3	Associated component of the MCM complex that acts as a regulator of DNA replication. Binds to the MCM complex during late S phase and promotes the disassembly of the MCM complex from chromatin, thereby acting as a key regulator of pre-replication complex (pre-RC) unloading from replicated DNA. Can dissociate the MCM complex without addition of ATP| probably acts by destabilizing interactions of e…	Nucleus {ECO:0000269|PubMed:17296731}. Note=Associates with chromatin. Highly associated with chromatin in G1/S and S phases, reduced binding to chromatin in G2, and further decreased binding in early M phase. It then reassociates with chromatin in late M phase. Dissociates from chromatin later than component of the MCM complex.	NA	3D-structure|Alternative splicing|Cell cycle|Cell division|Complete proteome|DNA replication|Mitosis|Nucleus|Phosphoprotein|Reference proteome	biosynthetic process;cell cycle phase;cell cycle process;cell division;cellular biosynthetic process;cellular component organization;cellular component organization at cellular level;cellular component organization or biogenesis;cellular component organization or biogenesis at cellular level;cellular macromolecule biosynthetic process;cellular macromolecule metabolic process;cellular metabolic pr…	binding;chromatin binding	cell part;cytoplasm;intracellular membrane-bounded organelle;intracellular organelle;intracellular organelle part;intracellular part;membrane;membrane-bounded organelle;nuclear part;nucleoplasm;nucleus;organelle;organelle part;plasma membrane	MCM_bind	BERTUCCI_MEDULLARY_VS_DUCTAL_BREAST_CANCER_UP;CAGGGTC,MIR-504;CAGGTG_V$E12_Q6;CHEN_METABOLIC_SYNDROM_NETWORK;CHICAS_RB1_TARGETS_SENESCENT;chr10q26;DODD_NASOPHARYNGEAL_CARCINOMA_DN;GGGTGGRR_V$PAX4_03;GOBERT_OLIGODENDROCYTE_DIFFERENTIATION_UP;GRAESSMANN_APOPTOSIS_BY_DOXORUBICIN_DN;GSE17580_UNINFECTED_VS_S_MANSONI_INF_TEFF_UP;GSE17721_0.5H_VS_24H_POLYIC_BMDM_DN;GSE17721_0.5H_VS_4H_LPS_BMDM_DN;GSE177…	MCM_complex-bd	610909	4KG9	NA	NA	NA	NA
Q8C2Q3	10432	Rbm14	2	1.1607	0.000181448	0.192731	26.3509	26.3467	26.347	26.5136	26.6638	26.5599	27.7357	27.8085	27.5702	27.2756	27.6198	27.4455	3992800000	Q96PK6	Isoform 1 may function as a nuclear receptor coactivator, enhancing transcription through other coactivators such as NCOA6 and CITED1. Isoform 2, functions as a transcriptional repressor, modulating transcriptional activities of coactivators including isoform 1, NCOA6 and CITED1 (PubMed:11443112). Regulates centriole biogenesis by suppressing the formation of aberrant centriolar protein complexes…	Nucleus {ECO:0000269|PubMed:25385835}. Nucleus, nucleolus {ECO:0000269|PubMed:11790299}. Cytoplasm {ECO:0000269|PubMed:25385835}. Note=In punctate subnuclear structures often located adjacent to splicing speckles, called paraspeckles (PubMed:11790299). Cytoplasmic localization is crucial for its function in suppressing the formation of aberrant centriolar protein complexes (PubMed:25385835). {ECO…	Expressed in all tissues tested, including brain, heart, skeletal muscle, colon, thymus, spleen, kidney, liver, small intestine, placenta, lung and peripheral blood lymphocytes.	3D-structure|Acetylation|Alternative splicing|Complete proteome|Cytoplasm|Immunity|Innate immunity|Isopeptide bond|Nucleus|Phosphoprotein|Reference proteome|Repeat|Repressor|RNA-binding|Transcription|Transcription regulation|Ubl conjugation	biological regulation;biosynthetic process;cellular biosynthetic process;cellular component organization;cellular component organization at cellular level;cellular component organization or biogenesis;cellular component organization or biogenesis at cellular level;cellular macromolecule biosynthetic process;cellular macromolecule metabolic process;cellular metabolic process;cellular nitrogen comp…	binding;binding, bridging;ligand-dependent nuclear receptor transcription coactivator activity;nucleic acid binding;nucleotide binding;protein binding;protein binding transcription factor activity;protein binding, bridging;RNA binding;RNA polymerase II transcription cofactor activity;RNA polymerase II transcription factor binding transcription factor activity;transcription coactivator activity;tr…	cell part;intracellular non-membrane-bounded organelle;intracellular organelle;intracellular organelle part;intracellular part;macromolecular complex;mediator complex;non-membrane-bounded organelle;nuclear part;nucleolus;nucleoplasm;nucleoplasm part;organelle;organelle part;protein complex;ribonucleoprotein complex;transcription factor complex	RRM_1	AACTTT_UNKNOWN;AGGGCCA,MIR-328;ATCTTGC,MIR-31;BENPORATH_NANOG_TARGETS;BERENJENO_TRANSFORMED_BY_RHOA_UP;BIOPOLYMER_METABOLIC_PROCESS;BIOPOLYMER_MODIFICATION;BLUM_RESPONSE_TO_SALIRASIB_DN;BOYLAN_MULTIPLE_MYELOMA_C_CLUSTER_UP;BROWNE_HCMV_INFECTION_14HR_UP;BURTON_ADIPOGENESIS_2;CAGCTG_V$AP4_Q5;CAGGTG_V$E12_Q6;CAIRO_LIVER_DEVELOPMENT_DN;CATTGTYY_V$SOX9_B1;CELLULAR_MACROMOLECULE_METABOLIC_PROCESS;CELLU…	Nucleotide-bd_a/b_plait;RRM_dom	612409	2DNP	NA	NA	NA	NA
Q8C2Q3	100526737	Rbm14	2	1.1607	0.000181448	0.192731	26.3509	26.3467	26.347	26.5136	26.6638	26.5599	27.7357	27.8085	27.5702	27.2756	27.6198	27.4455	3992800000	Q96PK6	Isoform 1 may function as a nuclear receptor coactivator, enhancing transcription through other coactivators such as NCOA6 and CITED1. Isoform 2, functions as a transcriptional repressor, modulating transcriptional activities of coactivators including isoform 1, NCOA6 and CITED1 (PubMed:11443112). Regulates centriole biogenesis by suppressing the formation of aberrant centriolar protein complexes…	Nucleus {ECO:0000269|PubMed:25385835}. Nucleus, nucleolus {ECO:0000269|PubMed:11790299}. Cytoplasm {ECO:0000269|PubMed:25385835}. Note=In punctate subnuclear structures often located adjacent to splicing speckles, called paraspeckles (PubMed:11790299). Cytoplasmic localization is crucial for its function in suppressing the formation of aberrant centriolar protein complexes (PubMed:25385835). {ECO…	Expressed in all tissues tested, including brain, heart, skeletal muscle, colon, thymus, spleen, kidney, liver, small intestine, placenta, lung and peripheral blood lymphocytes.	3D-structure|Acetylation|Alternative splicing|Complete proteome|Cytoplasm|Immunity|Innate immunity|Isopeptide bond|Nucleus|Phosphoprotein|Reference proteome|Repeat|Repressor|RNA-binding|Transcription|Transcription regulation|Ubl conjugation	biological regulation;biosynthetic process;cellular biosynthetic process;cellular component organization;cellular component organization at cellular level;cellular component organization or biogenesis;cellular component organization or biogenesis at cellular level;cellular macromolecule biosynthetic process;cellular macromolecule metabolic process;cellular metabolic process;cellular nitrogen comp…	binding;binding, bridging;ligand-dependent nuclear receptor transcription coactivator activity;nucleic acid binding;nucleotide binding;protein binding;protein binding transcription factor activity;protein binding, bridging;RNA binding;RNA polymerase II transcription cofactor activity;RNA polymerase II transcription factor binding transcription factor activity;transcription coactivator activity;tr…	cell part;intracellular non-membrane-bounded organelle;intracellular organelle;intracellular organelle part;intracellular part;macromolecular complex;mediator complex;non-membrane-bounded organelle;nuclear part;nucleolus;nucleoplasm;nucleoplasm part;organelle;organelle part;protein complex;ribonucleoprotein complex;transcription factor complex	RRM_1	AACTTT_UNKNOWN;AGGGCCA,MIR-328;ATCTTGC,MIR-31;BENPORATH_NANOG_TARGETS;BERENJENO_TRANSFORMED_BY_RHOA_UP;BIOPOLYMER_METABOLIC_PROCESS;BIOPOLYMER_MODIFICATION;BLUM_RESPONSE_TO_SALIRASIB_DN;BOYLAN_MULTIPLE_MYELOMA_C_CLUSTER_UP;BROWNE_HCMV_INFECTION_14HR_UP;BURTON_ADIPOGENESIS_2;CAGCTG_V$AP4_Q5;CAGGTG_V$E12_Q6;CAIRO_LIVER_DEVELOPMENT_DN;CATTGTYY_V$SOX9_B1;CELLULAR_MACROMOLECULE_METABOLIC_PROCESS;CELLU…	Nucleotide-bd_a/b_plait;RRM_dom	NA	2DNP	NA	NA	NA	NA
Q3TEA8	50809	Hp1bp3	2	1.14904	0.017873	0.195476	25.2797	0	25.0906	25.0878	0	0	26.2777	26.7042	0	26.3818	26.1307	25.5232	1263800000	Q5SSJ5	Component of heterochromatin that maintains heterochromatin integrity during G1/S progression and regulates the duration of G1 phase to critically influence cell proliferative capacity (PubMed:24830416). Mediates chromatin condensation during hypoxia, leading to increased tumor cell viability, radio-resistance, chemo-resistance and self- renewal(PubMed:25100860). {ECO:0000269|PubMed:24830416, ECO…	Nucleus {ECO:0000269|PubMed:24830416}. Chromosome {ECO:0000269|PubMed:20042602, ECO:0000269|PubMed:24830416}. Note=localized in nuclei but not in nucleoli in interphase. Colocalized with chromosomes in mitosis, with a gradually increased during G1 progression and a maximum level during late G1 phase (G1/S). {ECO:0000269|PubMed:24830416}.	NA	3D-structure|Acetylation|Alternative splicing|Chromosome|Complete proteome|Direct protein sequencing|DNA-binding|Isopeptide bond|Nucleus|Phosphoprotein|Reference proteome|Repeat|Ubl conjugation	biological regulation;cellular component assembly;cellular component assembly at cellular level;cellular component organization;cellular component organization at cellular level;cellular component organization or biogenesis;cellular component organization or biogenesis at cellular level;cellular macromolecular complex assembly;cellular macromolecular complex subunit organization;cellular process;…	binding;chromatin binding;DNA binding;nucleic acid binding;nucleosome binding	cell part;chromosomal part;chromosome;intracellular membrane-bounded organelle;intracellular non-membrane-bounded organelle;intracellular organelle;intracellular organelle part;intracellular part;macromolecular complex;membrane-bounded organelle;non-membrane-bounded organelle;nucleosome;nucleus;organelle;organelle part;protein-DNA complex	Linker_histone	ATCATGA,MIR-433;BENPORATH_CYCLING_GENES;CHARAFE_BREAST_CANCER_LUMINAL_VS_BASAL_DN;chr1p36;DIAZ_CHRONIC_MEYLOGENOUS_LEUKEMIA_UP;DOANE_RESPONSE_TO_ANDROGEN_DN;ENK_UV_RESPONSE_EPIDERMIS_UP;GRAESSMANN_APOPTOSIS_BY_DOXORUBICIN_DN;GSE10094_LCMV_VS_LISTERIA_IND_EFF_CD4_TCELL_UP;GSE11864_CSF1_VS_CSF1_IFNG_IN_MAC_UP;GSE11924_TFH_VS_TH17_CD4_TCELL_UP;GSE11924_TFH_VS_TH2_CD4_TCELL_UP;GSE13484_12H_UNSTIM_VS_…	Histone_H1/H5_H15;WHTH_DNA-bd_dom	616072	2RQP	NA	NA	NA	NA
Q61881	4176	Mcm7	2	1.14777	1.3448e-05	0.195776	26.6122	26.709	26.5891	26.5732	26.296	26.2812	27.7053	27.7522	27.7896	27.8495	27.5788	27.4729	4071300000	P33993	Acts as component of the MCM2-7 complex (MCM complex) which is the putative replicative helicase essential for 'once per cell cycle' DNA replication initiation and elongation in eukaryotic cells. The active ATPase sites in the MCM2-7 ring are formed through the interaction surfaces of two neighboring subunits such that a critical structure of a conserved arginine finger motif is provided in trans…	Nucleus {ECO:0000250}.	NA	Acetylation|Alternative splicing|ATP-binding|Cell cycle|Complete proteome|Direct protein sequencing|DNA replication|DNA-binding|Glycoprotein|Helicase|Hydrolase|Isopeptide bond|Nucleotide-binding|Nucleus|Phosphoprotein|Polymorphism|Reference proteome|Ubl conjugation	biological regulation;biosynthetic process;cell cycle;cell cycle process;cell proliferation;cellular biosynthetic process;cellular macromolecule biosynthetic process;cellular macromolecule metabolic process;cellular metabolic process;cellular nitrogen compound metabolic process;cellular process;cellular response to chemical stimulus;cellular response to endogenous stimulus;cellular response to ep…	adenyl nucleotide binding;adenyl ribonucleotide binding;ATP binding;binding;catalytic activity;DNA binding;DNA helicase activity;helicase activity;hydrolase activity;hydrolase activity, acting on acid anhydrides;hydrolase activity, acting on acid anhydrides, in phosphorus-containing anhydrides;nucleic acid binding;nucleoside-triphosphatase activity;nucleotide binding;purine nucleotide binding;pur…	cell part;chromatin;chromosomal part;cytoplasm;cytoplasmic part;cytosol;intracellular organelle part;intracellular part;macromolecular complex;MCM complex;membrane;nuclear chromosome part;nuclear part;nucleoplasm;nucleoplasm part;organelle part;protein complex	MCM;MCM_N	ACCTGTTG_UNKNOWN;AFFAR_YY1_TARGETS_DN;ASTON_MAJOR_DEPRESSIVE_DISORDER_DN;BASAKI_YBX1_TARGETS_UP;BENPORATH_ES_1;BENPORATH_MYC_TARGETS_WITH_EBOX;BERENJENO_TRANSFORMED_BY_RHOA_UP;BHAT_ESR1_TARGETS_VIA_AKT1_UP;BIOCARTA_MCM_PATHWAY;BIOPOLYMER_METABOLIC_PROCESS;BLALOCK_ALZHEIMERS_DISEASE_UP;BROWNE_HCMV_INFECTION_24HR_UP;BURTON_ADIPOGENESIS_3;BURTON_ADIPOGENESIS_PEAK_AT_16HR;CAGGTG_V$E12_Q6;CAIRO_HEPATO…	AAA+_ATPase;MCM_CS;MCM_DNA-dep_ATPase;MCM_N;MCM7;NA-bd_OB-fold;P-loop_NTPase	600592	NA	NA	REACT_1095;REACT_1156;REACT_207;REACT_2148;REACT_2243;REACT_6769;REACT_6776	NA	NA
P97377	1017	Cdk2	2	1.1457	0.00543281	0.196268	23.4983	23.4853	23.633	23.8585	23.8669	23.482	23.9933	24.583	24.8321	24.8446	25.0551	24.3786	480460000	P24941	Serine/threonine-protein kinase involved in the control of the cell cycle| essential for meiosis, but dispensable for mitosis. Phosphorylates CTNNB1, USP37, p53/TP53, NPM1, CDK7, RB1, BRCA2, MYC, NPAT, EZH2. Triggers duplication of centrosomes and DNA. Acts at the G1-S transition to promote the E2F transcriptional program and the initiation of DNA synthesis, and modulates G2 progression| controls…	Cytoplasm, cytoskeleton, microtubule organizing center, centrosome. Nucleus, Cajal body. Cytoplasm. Endosome. Note=Localized at the centrosomes in late G2 phase after separation of the centrosomes but before the start of prophase. Nuclear-cytoplasmic trafficking is mediated during the inhibition by 1,25-(OH)(2)D(3).	NA	3D-structure|Acetylation|Alternative splicing|ATP-binding|Cell cycle|Cell division|Complete proteome|Cytoplasm|Cytoskeleton|DNA damage|DNA repair|Endosome|Kinase|Magnesium|Meiosis|Metal-binding|Mitosis|Nucleotide-binding|Nucleus|Phosphoprotein|Polymorphism|Reference proteome|S-nitrosylation|Serine/threonine-protein kinase|Transferase	anaphase-promoting complex-dependent proteasomal ubiquitin-dependent protein catabolic process;biological regulation;biosynthetic process;blood coagulation;catabolic process;cation transport;cell cycle;cell cycle checkpoint;cell cycle phase;cell cycle process;cell division;cellular biosynthetic process;cellular catabolic process;cellular component organization;cellular component organization at c…	adenyl nucleotide binding;adenyl ribonucleotide binding;ATP binding;binding;catalytic activity;cation binding;cyclin binding;cyclin-dependent protein kinase activity;ion binding;kinase activity;metal ion binding;nucleotide binding;phosphotransferase activity, alcohol group as acceptor;protein binding;protein kinase activity;protein serine/threonine kinase activity;purine nucleotide binding;purine…	Cajal body;cell part;centrosome;chromosomal part;chromosome;chromosome, telomeric region;condensed chromosome;cyclin-dependent protein kinase holoenzyme complex;cytoplasm;cytoplasmic part;cytoskeletal part;cytosol;endosome;intracellular membrane-bounded organelle;intracellular non-membrane-bounded organelle;intracellular organelle;intracellular organelle part;intracellular part;macromolecular com…	Pkinase	AMBROSINI_FLAVOPIRIDOL_TREATMENT_TP53;BAKKER_FOXO3_TARGETS_DN;BASAKI_YBX1_TARGETS_UP;BILD_MYC_ONCOGENIC_SIGNATURE;BIOCARTA_CELLCYCLE_PATHWAY;BIOCARTA_G1_PATHWAY;BIOCARTA_MCM_PATHWAY;BIOCARTA_P27_PATHWAY;BIOCARTA_P53_PATHWAY;BIOCARTA_RACCYCD_PATHWAY;BIOCARTA_RB_PATHWAY;BIOCARTA_SKP2E2F_PATHWAY;BIOPOLYMER_METABOLIC_PROCESS;BLALOCK_ALZHEIMERS_DISEASE_UP;BLUM_RESPONSE_TO_SALIRASIB_DN;BONOME_OVARIAN_C…	Kinase-like_dom;Prot_kinase_dom;Protein_kinase_ATP_BS;Ser/Thr_dual-sp_kinase;Ser/Thr_kinase_AS	116953	1AQ1;1B38;1B39;1BUH;1CKP;1DI8;1DM2;1E1V;1E1X;1E9H;1F5Q;1FIN;1FQ1;1FVT;1FVV;1G5S;1GIH;1GII;1GIJ;1GY3;1GZ8;1H00;1H01;1H07;1H08;1H0V;1H0W;1H1P;1H1Q;1H1R;1H1S;1H24;1H25;1H26;1H27;1H28;1HCK;1HCL;1JST;1JSU;1JSV;1JVP;1KE5;1KE6;1KE7;1KE8;1KE9;1OGU;1OI9;1OIQ;1OIR;1OIT;1OIU;1OIY;1OKV;1OKW;1OL1;1OL2;1P2A;1P5E;1PF8;1PKD;1PW2;1PXI;1PXJ;1PXK;1PXL;1PXM;1PXN;1PXO;1PXP;1PYE;1QMZ;1R78;1URC;1URW;1V1K;1VYW;1VYZ;1W0X…	NA	REACT_1095;REACT_111214;REACT_1156;REACT_1221;REACT_1574;REACT_1625;REACT_169168;REACT_169185;REACT_1857;REACT_1915;REACT_24970;REACT_27271;REACT_308;REACT_6769;REACT_6837;REACT_9003;REACT_9029	NA	NA
Q9Z2X1	3185	Hnrnpf	2	1.1204	0.00860049	0.202338	25.4335	25.4174	25.196	25.3836	24.9655	25.4722	27.0958	26.8394	26.411	25.6952	26.3207	26.6232	2079700000	P52597	Component of the heterogeneous nuclear ribonucleoprotein (hnRNP) complexes which provide the substrate for the processing events that pre-mRNAs undergo before becoming functional, translatable mRNAs in the cytoplasm. Plays a role in the regulation of alternative splicing events. Binds G-rich sequences in pre-mRNAs and keeps target RNA in an unfolded state. {ECO:0000269|PubMed:20526337}.	Nucleus, nucleoplasm.	Expressed ubiquitously.	3D-structure|Acetylation|Complete proteome|Direct protein sequencing|Isopeptide bond|mRNA processing|mRNA splicing|Nucleus|Phosphoprotein|Polymorphism|Reference proteome|Repeat|Ribonucleoprotein|RNA-binding|Spliceosome|Ubl conjugation	biological regulation;cellular macromolecule metabolic process;cellular metabolic process;cellular nitrogen compound metabolic process;cellular process;gene expression;macromolecule metabolic process;metabolic process;mRNA metabolic process;mRNA processing;nitrogen compound metabolic process;nuclear mRNA splicing, via spliceosome;nucleic acid metabolic process;nucleobase-containing compound metab…	binding;nucleic acid binding;nucleotide binding;RNA binding;single-stranded RNA binding	catalytic step 2 spliceosome;cell part;intracellular membrane-bounded organelle;intracellular organelle;intracellular organelle part;intracellular part;macromolecular complex;membrane;membrane-bounded organelle;nuclear part;nucleoplasm;nucleus;organelle;organelle part;ribonucleoprotein complex;spliceosomal complex	RRM_1;zf-RNPHF	ACTGTAG,MIR-139;ACTGTGA,MIR-27A,MIR-27B;AGGAAGC,MIR-516-3P;ATACTGT,MIR-144;BIOPOLYMER_METABOLIC_PROCESS;CACGTG_V$MYC_Q2;CAGTGTT,MIR-141,MIR-200A;CASORELLI_ACUTE_PROMYELOCYTIC_LEUKEMIA_DN;chr10q11;CTCNANGTGNY_UNKNOWN;CTTTGTA,MIR-524;DIAZ_CHRONIC_MEYLOGENOUS_LEUKEMIA_UP;GAVIN_FOXP3_TARGETS_CLUSTER_T7;GGGCGGR_V$SP1_Q6;GGGTGGRR_V$PAX4_03;GNF2_BUB3;GNF2_CBFB;GNF2_ELAC2;GNF2_FBL;GNF2_HDAC1;GNF2_KPNB1;G…	Nucleotide-bd_a/b_plait;RRM_dom;Znf_CHHC	601037	2HGL;2HGM;2HGN;2KFY;2KG0;2KG1;3TFY	NA	REACT_125;REACT_467	NA	NA
Q61103	NA	Dpf2	2	1.11569	0.00197153	0.203484	24.3777	24.6164	24.3363	24.4759	24.4856	24.7752	25.7617	25.9132	25.5747	25.3475	25.0514	25.6178	1445100000	NA	NA	NA	NA	NA	NA	NA	NA	NA	NA	NA	NA	NA	NA	NA	NA	NA
Q99LP6	80273	Grpel1	2	1.06852	0.00133277	0.215214	26.9605	26.7956	26.7142	26.9436	26.8957	26.864	27.9657	28.2696	27.9916	27.632	27.581	27.9311	4792700000	Q9HAV7	Essential component of the PAM complex, a complex required for the translocation of transit peptide-containing proteins from the inner membrane into the mitochondrial matrix in an ATP-dependent manner (By similarity). Seems to control the nucleotide-dependent binding of mitochondrial HSP70 to substrate proteins (PubMed:11311562). {ECO:0000250|UniProtKB:P38523, ECO:0000269|PubMed:11311562}.	Mitochondrion matrix {ECO:0000269|PubMed:11311562}.	NA	Acetylation|Chaperone|Complete proteome|Mitochondrion|Reference proteome|Transit peptide	cellular macromolecule metabolic process;cellular metabolic process;cellular process;cellular protein metabolic process;establishment of localization;establishment of localization in cell;establishment of protein localization;establishment of protein localization in mitochondrion;establishment of protein localization to organelle;intracellular protein transport;intracellular transport;macromolecu…	adenyl nucleotide binding;adenyl-nucleotide exchange factor activity;ATPase regulator activity;binding;enzyme regulator activity;nucleoside-triphosphatase regulator activity;nucleotide binding;protein binding;purine nucleotide binding;unfolded protein binding	cell part;cytoplasmic part;intracellular membrane-bounded organelle;intracellular organelle;intracellular organelle lumen;intracellular organelle part;intracellular part;membrane-bounded organelle;membrane-enclosed lumen;mitochondrial matrix;mitochondrial part;mitochondrion;organelle;organelle lumen;organelle part	GrpE	BENPORATH_CYCLING_GENES;BLALOCK_ALZHEIMERS_DISEASE_DN;BLALOCK_ALZHEIMERS_DISEASE_INCIPIENT_DN;BROWNE_HCMV_INFECTION_14HR_UP;BROWNE_HCMV_INFECTION_24HR_UP;BURTON_ADIPOGENESIS_5;CASORELLI_ACUTE_PROMYELOCYTIC_LEUKEMIA_DN;chr4p16;COLLER_MYC_TARGETS_UP;CYTOPLASM;CYTOPLASMIC_PART;DODD_NASOPHARYNGEAL_CARCINOMA_DN;DOUGLAS_BMI1_TARGETS_UP;FULCHER_INFLAMMATORY_RESPONSE_LECTIN_VS_LPS_UP;GGGAGGRR_V$MAZ_Q6;GG…	GrpE;GrpE_coiled_coil;GrpE_head	606173	NA	NA	REACT_118595	NA	NA
P28667	65108	Marcksl1	2	1.06303	0.000146897	0.216612	25.3861	25.4421	25.4275	25.0958	25.767	25.6981	26.772	26.5098	26.3538	26.1934	26.6047	26.4858	2425800000	P49006	Controls cell movement by regulating actin cytoskeleton homeostasis and filopodium and lamellipodium formation (PubMed:22751924). When unphosphorylated, induces cell migration (By similarity). When phosphorylated by MAPK8, induces actin bundles formation and stabilization, thereby reducing actin plasticity, hence restricting cell movement, including neuronal migration (By similarity). May be invo…	Cytoplasm, cytoskeleton {ECO:0000250|UniProtKB:P28667}. Cell membrane {ECO:0000305|PubMed:22751924, ECO:0000305|PubMed:25255805}| Lipid- anchor {ECO:0000305|PubMed:25255805}. Note=Associates with the membrane via the insertion of the N-terminal N-myristoyl chain and the partial insertion of the effector domain. Association of the effector domain with membranes may be regulated by Ca(2+)/calmoduli…	NA	Actin-binding|Calmodulin-binding|Cell membrane|Complete proteome|Cytoplasm|Cytoskeleton|Lipoprotein|Membrane|Myristate|Phosphoprotein|Reference proteome	biological regulation;positive regulation of biological process;positive regulation of cell proliferation;positive regulation of cellular process;regulation of biological process;regulation of cell proliferation;regulation of cellular process	NA	cell part;cytoplasm;extracellular membrane-bounded organelle;extracellular organelle;extracellular region part;extracellular vesicular exosome;intracellular part;membrane;membrane-bounded organelle;membrane-bounded vesicle;organelle;plasma membrane;vesicle	MARCKS	AATGTGA,MIR-23A,MIR-23B;ALTEMEIER_RESPONSE_TO_LPS_WITH_MECHANICAL_VENTILATION;BASAKI_YBX1_TARGETS_DN;BOYLAN_MULTIPLE_MYELOMA_C_CLUSTER_UP;BOYLAN_MULTIPLE_MYELOMA_C_UP;BROWNE_HCMV_INFECTION_14HR_UP;BURTON_ADIPOGENESIS_7;CAIRO_LIVER_DEVELOPMENT_UP;CHIANG_LIVER_CANCER_SUBCLASS_PROLIFERATION_UP;CHIARADONNA_NEOPLASTIC_TRANSFORMATION_KRAS_UP;chr1p35;COATES_MACROPHAGE_M1_VS_M2_UP;CONCANNON_APOPTOSIS_BY_…	MARCKS	602940	NA	NA	NA	NA	NA
P08752;P20612;Q3V3I2;P50149;P18872;B2RSH2;Q8CGK7	NA	Gnai2	2	1.0628	8.82921e-07	0.216669	26.3384	26.3334	26.1274	26.0061	26.1069	25.9025	27.1583	27.291	27.207	27.1856	0	27.1744	3533600000	NA	NA	NA	NA	NA	NA	NA	NA	NA	NA	NA	NA	NA	NA	NA	NA	NA
Q9CQV8	7529	Ywhab	2	1.06241	0.00131318	0.216769	26.2002	26.0486	26.1759	26.2432	26.1041	26.3925	27.2574	27.4575	27.3413	26.6351	27.1674	27.2436	2960100000	P31946	Adapter protein implicated in the regulation of a large spectrum of both general and specialized signaling pathways. Binds to a large number of partners, usually by recognition of a phosphoserine or phosphothreonine motif. Binding generally results in the modulation of the activity of the binding partner. Negative regulator of osteogenesis. Blocks the nuclear translocation of the phosphorylated f…	Cytoplasm {ECO:0000269|PubMed:17081065}. Melanosome {ECO:0000269|PubMed:17081065}. Note=Identified by mass spectrometry in melanosome fractions from stage I to stage IV. Vacuole membrane {ECO:0000269|PubMed:11260479}. Note=(Microbial infection) Upon infection with Chlamydia trachomatis, this protein is associated with the pathogen-containing vacuole membrane where it colocalizes with IncG. {ECO:0…	NA	3D-structure|Acetylation|Alternative initiation|Complete proteome|Cytoplasm|Direct protein sequencing|Host-virus interaction|Isopeptide bond|Membrane|Nitration|Phosphoprotein|Polymorphism|Reference proteome|Ubl conjugation|Vacuole	activation of MAPKK activity;activation of protein kinase activity;apoptosis;axon guidance;biological regulation;biosynthetic process;cell death;cell surface receptor linked signaling pathway;cellular biosynthetic process;cellular component assembly;cellular component organization;cellular component organization or biogenesis;cellular macromolecule metabolic process;cellular metabolic process;cel…	amine binding;amino acid binding;binding;carboxylic acid binding;enzyme binding;histone deacetylase binding;phosphoprotein binding;phosphoserine binding;protein binding;protein binding transcription factor activity;protein domain specific binding;protein phosphorylated amino acid binding;transcription cofactor activity;transcription corepressor activity;transcription factor binding transcription …	adherens junction;anchoring junction;cell junction;cell part;cell-substrate adherens junction;cell-substrate junction;cytoplasm;cytoplasmic membrane-bounded vesicle;cytoplasmic part;cytoplasmic vesicle;cytoplasmic vesicle membrane;cytoplasmic vesicle part;cytosol;extracellular membrane-bounded organelle;extracellular organelle;extracellular region part;extracellular vesicular exosome;focal adhesi…	37694	AAGCACA,MIR-218;ACTGTGA,MIR-27A,MIR-27B;BEIER_GLIOMA_STEM_CELL_DN;BERTUCCI_INVASIVE_CARCINOMA_DUCTAL_VS_LOBULAR_UP;BIOCARTA_CHREBP2_PATHWAY;BLALOCK_ALZHEIMERS_DISEASE_DN;BRUINS_UVC_RESPONSE_LATE;CACTGTG,MIR-128A,MIR-128B;CAGTATT,MIR-200B,MIR-200C,MIR-429;CHAUHAN_RESPONSE_TO_METHOXYESTRADIOL_DN;chr20q13;CREIGHTON_AKT1_SIGNALING_VIA_MTOR_DN;CYTOPLASM;CYTOPLASMIC_PART;DARWICHE_PAPILLOMA_RISK_HIGH_DN…	14-3-3;14-3-3_CS;14-3-3_domain	601289	2BQ0;2C23;4DNK	NA	REACT_118607;REACT_12002;REACT_12076;REACT_147867;REACT_2077;REACT_23898;REACT_24915;REACT_25064;REACT_355377;REACT_355542;REACT_407;REACT_549;REACT_614;REACT_6754;REACT_6836;REACT_962	NA	NA
Q9WUA3	5214	Pfkp	2	1.06012	0.000477508	0.217353	22.1538	22.4809	22.3206	22.2542	22.2664	0	0	0	23.7758	23.5387	0	0	214780000	Q01813	Catalyzes the phosphorylation of D-fructose 6-phosphate to fructose 1,6-bisphosphate by ATP, the first committing step of glycolysis.	Cytoplasm {ECO:0000255|HAMAP-Rule:MF_03184}.	NA	3D-structure|Acetylation|Allosteric enzyme|Alternative splicing|ATP-binding|Complete proteome|Cytoplasm|Glycolysis|Glycoprotein|Kinase|Magnesium|Metal-binding|Nucleotide-binding|Phosphoprotein|Reference proteome|Transferase	alcohol metabolic process;carbohydrate metabolic process;carbohydrate phosphorylation;cellular carbohydrate metabolic process;cellular metabolic process;cellular process;fructose 6-phosphate metabolic process;fructose metabolic process;glucose metabolic process;hexose metabolic process;metabolic process;monosaccharide metabolic process;phosphate-containing compound metabolic process;phosphorus me…	6-phosphofructokinase activity;adenyl nucleotide binding;adenyl ribonucleotide binding;ATP binding;binding;carbohydrate kinase activity;catalytic activity;cation binding;ion binding;kinase activity;metal ion binding;nucleotide binding;phosphofructokinase activity;phosphotransferase activity, alcohol group as acceptor;protein binding;protein complex binding;purine nucleotide binding;purine ribonuc…	cell part;cytoplasmic part;cytosol;extracellular membrane-bounded organelle;extracellular organelle;extracellular region part;extracellular vesicular exosome;intracellular membrane-bounded organelle;intracellular organelle;intracellular part;membrane;membrane-bounded organelle;membrane-bounded vesicle;nucleus;organelle;vesicle	PFK	ABBUD_LIF_SIGNALING_2_UP;AKT_UP.V1_UP;ALCALA_APOPTOSIS;BIOCARTA_PTDINS_PATHWAY;BROWNE_HCMV_INFECTION_48HR_UP;BRUNO_HEMATOPOIESIS;CARBOHYDRATE_KINASE_ACTIVITY;CASORELLI_ACUTE_PROMYELOCYTIC_LEUKEMIA_DN;CHANG_CORE_SERUM_RESPONSE_UP;CHARAFE_BREAST_CANCER_BASAL_VS_MESENCHYMAL_DN;CHARAFE_BREAST_CANCER_LUMINAL_VS_MESENCHYMAL_DN;CHEN_METABOLIC_SYNDROM_NETWORK;CHIARADONNA_NEOPLASTIC_TRANSFORMATION_KRAS_DN…	6-Pfructokinase_euk;ATP_PFK;Phosphofructokinase_CS;Phosphofructokinase_dom	171840	NA	NA	REACT_1383	NA	NA
Q61823	27250	Pdcd4	2	1.05961	1.71774e-05	0.217485	22.0734	0	0	0	21.8106	0	22.8939	22.9851	22.6375	22.6462	22.7344	22.7062	167420000	Q53EL6	Inhibits translation initiation and cap-dependent translation. May excert its function by hindering the interaction between EIF4A1 and EIF4G. Inhibits the helicase activity of EIF4A. Modulates the activation of JUN kinase. Down-regulates the expression of MAP4K1, thus inhibiting events important in driving invasion, namely, MAPK85 activation and consequent JUN-dependent transcription. May play a …	Nucleus {ECO:0000250|UniProtKB:Q61823}. Cytoplasm {ECO:0000250|UniProtKB:Q61823}. Note=Shuttles between the nucleus and cytoplasm (By similarity). Predominantly nuclear under normal growth conditions, and when phosphorylated at Ser-457 (PubMed:16357133). {ECO:0000269|PubMed:16357133}.	Up-regulated in proliferative cells. Highly expressed in epithelial cells of the mammary gland. Reduced expression in lung cancer and colon carcinoma. {ECO:0000269|PubMed:10632927, ECO:0000269|PubMed:12898601, ECO:0000269|PubMed:16449643}.	3D-structure|Acetylation|Alternative splicing|Apoptosis|Complete proteome|Cytoplasm|Nucleus|Phosphoprotein|Polymorphism|Reference proteome|Repeat|RNA-binding|Tumor suppressor|Ubl conjugation	aging;apoptosis;biological regulation;cell aging;cell death;cellular process;death;developmental process;negative regulation of biological process;negative regulation of biosynthetic process;negative regulation of catalytic activity;negative regulation of cell cycle;negative regulation of cellular biosynthetic process;negative regulation of cellular macromolecule biosynthetic process;negative reg…	binding;nucleic acid binding;RNA binding	cell part;cytoplasm;cytoplasmic part;cytosol;intracellular membrane-bounded organelle;intracellular organelle;intracellular organelle part;intracellular part;membrane-bounded organelle;nuclear part;nucleoplasm;nucleus;organelle;organelle part	MA3	AAAYWAACM_V$HFH4_01;AACTGGA,MIR-145;AGING;AGTCTTA,MIR-499;ATAAGCT,MIR-21;BASAKI_YBX1_TARGETS_DN;BECKER_TAMOXIFEN_RESISTANCE_DN;BERENJENO_TRANSFORMED_BY_RHOA_DN;BLALOCK_ALZHEIMERS_DISEASE_UP;BMI1_DN.V1_DN;BMI1_DN_MEL18_DN.V1_DN;BONCI_TARGETS_OF_MIR15A_AND_MIR16_1;BOYAULT_LIVER_CANCER_SUBCLASS_G1_UP;BROWNE_HCMV_INFECTION_16HR_DN;BRUINS_UVC_RESPONSE_VIA_TP53_GROUP_A;BUYTAERT_PHOTODYNAMIC_THERAPY_STR…	ARM-type_fold;Initiation_fac_eIF4g_MI;MIF4-like_typ_1/2/3	608610	2GGF;2KZT;2RG8;2ZU6;3EIJ	NA	NA	NA	NA
Q8C156	23397	Ncaph	2	1.05921	0.0446186	0.217586	23.0153	23.4338	0	0	0	0	24.4901	24.3677	0	24.1338	23.3852	0	287410000	Q15003	Regulatory subunit of the condensin complex, a complex required for conversion of interphase chromatin into mitotic-like condense chromosomes. The condensin complex probably introduces positive supercoils into relaxed DNA in the presence of type I topoisomerases and converts nicked DNA into positive knotted forms in the presence of type II topoisomerases (PubMed:11136719). Early in neurogenesis, …	Nucleus {ECO:0000269|PubMed:11694586}. Cytoplasm {ECO:0000269|PubMed:11694586}. Chromosome {ECO:0000269|PubMed:11694586}. Note=In interphase cells, the majority of the condensin complex is found in the cytoplasm, while a minority of the complex is associated with chromatin. A subpopulation of the complex however remains associated with chromosome foci in interphase cells. During mitosis, most of …	Widely expressed at low level. Expressed in proliferating cells. {ECO:0000269|PubMed:11694586}.	Acetylation|Alternative splicing|Cell cycle|Cell division|Chromosome|Complete proteome|Cytoplasm|Disease mutation|DNA condensation|Isopeptide bond|Mitosis|Nucleus|Phosphoprotein|Polymorphism|Primary microcephaly|Reference proteome|Ubl conjugation	cell cycle;cell cycle process;cell division;cellular component organization;cellular component organization at cellular level;cellular component organization or biogenesis;cellular component organization or biogenesis at cellular level;cellular macromolecule metabolic process;cellular metabolic process;cellular nitrogen compound metabolic process;cellular process;chromosome condensation;chromosom…	NA	cell part;chromosomal part;condensin complex;cytoplasm;cytoplasmic part;cytosol;intracellular membrane-bounded organelle;intracellular organelle;intracellular organelle part;intracellular part;macromolecular complex;membrane;membrane-bounded organelle;nucleus;organelle;organelle part;protein complex	Cnd2	ALCALAY_AML_BY_NPM1_LOCALIZATION_DN;ATGTACA,MIR-493;BENPORATH_CYCLING_GENES;BENPORATH_ES_1;BENPORATH_ES_2;BERENJENO_TRANSFORMED_BY_RHOA_UP;BIDUS_METASTASIS_UP;BROWNE_HCMV_INFECTION_30MIN_DN;BROWNE_HCMV_INFECTION_4HR_DN;BURTON_ADIPOGENESIS_3;CASORELLI_ACUTE_PROMYELOCYTIC_LEUKEMIA_DN;CELL_CYCLE_GO_0007049;CELL_CYCLE_PHASE;CELL_CYCLE_PROCESS;CHANG_CYCLING_GENES;CHEMNITZ_RESPONSE_TO_PROSTAGLANDIN_E2_…	Condensin_barren_su2	602332	NA	NA	REACT_150260	NA	NA
P84228;P68433	NA	Hist1h3b;Hist1h3a	2	1.05547	0.000898645	0.218545	29.7209	29.9103	29.4294	29.6094	29.8852	29.4424	30.1293	30.4235	30.6988	30.8312	30.7443	30.7583	26238000000	NA	NA	NA	NA	NA	NA	NA	NA	NA	NA	NA	NA	NA	NA	NA	NA	NA
P48758	873	Cbr1	2	1.0483	1.15295e-05	0.22039	26.8011	26.9461	26.9024	26.9187	26.9965	26.6651	27.8717	28.0413	27.9551	27.7048	27.9626	27.9911	4492100000	P16152	NADPH-dependent reductase with broad substrate specificity. Catalyzes the reduction of a wide variety of carbonyl compounds including quinones, prostaglandins, menadione, plus various xenobiotics. Catalyzes the reduction of the antitumor anthracyclines doxorubicin and daunorubicin to the cardiotoxic compounds doxorubicinol and daunorubicinol. Can convert prostaglandin E2 to prostaglandin F2-alpha…	Cytoplasm.	NA	3D-structure|Acetylation|Alternative splicing|Complete proteome|Cytoplasm|Direct protein sequencing|NADP|Oxidoreductase|Phosphoprotein|Polymorphism|Reference proteome	arachidonic acid metabolic process;carboxylic acid metabolic process;cell differentiation;cellular developmental process;cellular ketone metabolic process;cellular lipid metabolic process;cellular metabolic process;cellular process;cofactor metabolic process;cyclooxygenase pathway;developmental process;drug metabolic process;epithelial cell differentiation;fat-soluble vitamin metabolic process;fa…	15-hydroxyprostaglandin dehydrogenase (NADP+) activity;carbonyl reductase (NADPH) activity;catalytic activity;oxidoreductase activity;oxidoreductase activity, acting on CH-OH group of donors;oxidoreductase activity, acting on NADH or NADPH;oxidoreductase activity, acting on NADH or NADPH, quinone or similar compound as acceptor;oxidoreductase activity, acting on the CH-OH group of donors, NAD or …	cell part;cytoplasmic part;cytosol;extracellular membrane-bounded organelle;extracellular organelle;extracellular region part;extracellular vesicular exosome;intracellular part;membrane-bounded organelle;membrane-bounded vesicle;organelle;vesicle	adh_short	BOYAULT_LIVER_CANCER_SUBCLASS_G6_UP;BURTON_ADIPOGENESIS_6;BYSTRYKH_HEMATOPOIESIS_STEM_CELL_QTL_CIS;CASORELLI_ACUTE_PROMYELOCYTIC_LEUKEMIA_DN;CHARAFE_BREAST_CANCER_LUMINAL_VS_BASAL_DN;chr21q22;GAUSSMANN_MLL_AF4_FUSION_TARGETS_G_UP;GRUETZMANN_PANCREATIC_CANCER_UP;GSE10239_NAIVE_VS_KLRG1INT_EFF_CD8_TCELL_UP;GSE10325_MYELOID_VS_LUPUS_MYELOID_DN;GSE13485_CTRL_VS_DAY7_YF17D_VACCINE_PBMC_DN;GSE1448_ANTI…	DH_sc/Rdtase_SDR;Glc/ribitol_DH;NAD(P)-bd_dom;Sc_DH/Rdtase_CS	114830	1WMA;2PFG;3BHI;3BHJ;3BHM	NA	REACT_150149	NA	NA
P48722	22824	Hspa4l	2	1.04561	0.00143455	0.221086	23.583	23.8733	23.9663	23.9718	23.789	24.0366	25.1437	24.8274	25.2335	24.3871	25.0033	24.928	926790000	O95757	Possesses chaperone activity in vitro where it inhibits aggregation of citrate synthase. {ECO:0000250}.	Cytoplasm {ECO:0000250}. Nucleus {ECO:0000250}. Note=May translocate to the nucleus after heat shock. {ECO:0000250}.	NA	ATP-binding|Chaperone|Complete proteome|Cytoplasm|Nucleotide-binding|Nucleus|Phosphoprotein|Polymorphism|Reference proteome|Stress response	cellular macromolecule metabolic process;cellular metabolic process;cellular process;cellular protein metabolic process;macromolecule metabolic process;metabolic process;primary metabolic process;protein folding;protein metabolic process;response to chemical stimulus;response to organic substance;response to stimulus;response to stress;response to topologically incorrect protein;response to unfol…	adenyl nucleotide binding;adenyl ribonucleotide binding;ATP binding;binding;nucleotide binding;purine nucleotide binding;purine ribonucleoside triphosphate binding;purine ribonucleotide binding;ribonucleotide binding	cell part;cytoplasm;cytoplasmic part;cytosol;intracellular membrane-bounded organelle;intracellular organelle;intracellular part;membrane-bounded organelle;nucleus;organelle	HSP70	ADENYL_NUCLEOTIDE_BINDING;ADENYL_RIBONUCLEOTIDE_BINDING;AMUNDSON_RESPONSE_TO_ARSENITE;ATP_BINDING;BENPORATH_SUZ12_TARGETS;BERENJENO_TRANSFORMED_BY_RHOA_UP;BLALOCK_ALZHEIMERS_DISEASE_DN;BROWNE_HCMV_INFECTION_16HR_UP;BUYTAERT_PHOTODYNAMIC_THERAPY_STRESS_UP;CADWELL_ATG16L1_TARGETS_DN;CELLULAR_MACROMOLECULE_METABOLIC_PROCESS;CELLULAR_PROTEIN_METABOLIC_PROCESS;CHICAS_RB1_TARGETS_SENESCENT;chr4q28;CONC…	Heat_shock_70_CS;Hsp_70_fam;HSP70_C;HSP70_peptide-bd	NA	NA	NA	REACT_264487	NA	NA
Q60715	5033	P4ha1	2	1.04183	0.000742029	0.222065	25.3639	25.3709	25.2354	25.4369	25.1702	24.9428	26.5715	26.8363	26.134	26.3219	26.352	26.3338	1867300000	P13674	Catalyzes the post-translational formation of 4- hydroxyproline in -Xaa-Pro-Gly- sequences in collagens and other proteins.	Endoplasmic reticulum lumen.	NA	3D-structure|Alternative splicing|Complete proteome|Dioxygenase|Endoplasmic reticulum|Glycoprotein|Iron|Metal-binding|Oxidoreductase|Reference proteome|Signal|TPR repeat|Vitamin C	4-hydroxyproline metabolic process;amine metabolic process;carboxylic acid metabolic process;cellular amine metabolic process;cellular amino acid metabolic process;cellular component organization;cellular component organization at cellular level;cellular component organization or biogenesis;cellular component organization or biogenesis at cellular level;cellular ketone metabolic process;cellular …	binding;carboxylic acid binding;catalytic activity;cation binding;dioxygenase activity;ion binding;iron ion binding;L-ascorbic acid binding;metal ion binding;oxidoreductase activity;oxidoreductase activity, acting on paired donors, with incorporation or reduction of molecular oxygen;oxidoreductase activity, acting on paired donors, with incorporation or reduction of molecular oxygen, 2-oxoglutara…	cell part;cytoplasmic part;endoplasmic reticulum;endoplasmic reticulum lumen;endoplasmic reticulum part;intracellular membrane-bounded organelle;intracellular organelle;intracellular organelle lumen;intracellular organelle part;intracellular part;macromolecular complex;membrane;membrane-bounded organelle;membrane-enclosed lumen;mitochondrion;organelle;organelle lumen;organelle part;procollagen-pr…	2OG-FeII_Oxy;P4Ha_N	ACACTCC,MIR-122A;BASAKI_YBX1_TARGETS_DN;BENPORATH_NANOG_TARGETS;BIDUS_METASTASIS_UP;BLALOCK_ALZHEIMERS_DISEASE_DN;BORCZUK_MALIGNANT_MESOTHELIOMA_UP;BRUINS_UVC_RESPONSE_LATE;CADWELL_ATG16L1_TARGETS_DN;CAGCAGG,MIR-370;CHANDRAN_METASTASIS_UP;chr10q21;CYTOPLASM;CYTOPLASMIC_PART;DIAZ_CHRONIC_MEYLOGENOUS_LEUKEMIA_UP;ELVIDGE_HIF1A_AND_HIF2A_TARGETS_DN;ELVIDGE_HIF1A_TARGETS_DN;ELVIDGE_HYPOXIA_BY_DMOG_UP;…	Oxoglu/Fe-dep_dioxygenase;Pro_4_hyd_alph;Pro_4_hyd_alph_N;TPR_repeat;TPR-contain_dom;TPR-like_helical_dom	176710	1TJC;2V5F;2YQ8;4BT8;4BT9;4BTA;4BTB	NA	NA	NA	NA
Q8BG05	220988	Hnrnpa3	2	1.03426	0.00329514	0.224037	26.6644	26.4326	26.5972	26.8248	26.7632	26.5782	27.7801	27.7135	27.4645	26.9917	27.9599	27.6157	4282600000	P51991	Plays a role in cytoplasmic trafficking of RNA. Binds to the cis-acting response element, A2RE. May be involved in pre-mRNA splicing. {ECO:0000269|PubMed:11886857}.	Nucleus {ECO:0000250}. Note=Component of ribonucleosomes.	NA	Acetylation|Alternative splicing|Complete proteome|Direct protein sequencing|Isopeptide bond|Methylation|mRNA processing|mRNA splicing|Nucleus|Phosphoprotein|Reference proteome|Repeat|Ribonucleoprotein|RNA-binding|Spliceosome|Ubl conjugation	cellular macromolecule metabolic process;cellular metabolic process;cellular nitrogen compound metabolic process;cellular process;gene expression;macromolecule metabolic process;metabolic process;mRNA metabolic process;mRNA processing;nitrogen compound metabolic process;nuclear mRNA splicing, via spliceosome;nucleic acid metabolic process;nucleobase-containing compound metabolic process;primary m…	binding;nucleic acid binding;nucleotide binding;RNA binding	catalytic step 2 spliceosome;cell part;intracellular membrane-bounded organelle;intracellular organelle;intracellular organelle part;intracellular part;macromolecular complex;membrane-bounded organelle;nuclear part;nucleoplasm;nucleus;organelle;organelle part;ribonucleoprotein complex;spliceosomal complex	RRM_1	BAELDE_DIABETIC_NEPHROPATHY_DN;CACGTG_V$MYC_Q2;CAIRO_HEPATOBLASTOMA_CLASSES_UP;CASORELLI_ACUTE_PROMYELOCYTIC_LEUKEMIA_DN;chr2q31;CTTTAAR_UNKNOWN;FAELT_B_CLL_WITH_VH_REARRANGEMENTS_UP;FLECHNER_PBL_KIDNEY_TRANSPLANT_REJECTED_VS_OK_UP;GAUSSMANN_MLL_AF4_FUSION_TARGETS_F_UP;GCNP_SHH_UP_LATE.V1_UP;GGCNKCCATNK_UNKNOWN;GGGAGGRR_V$MAZ_Q6;GNF2_ANP32B;GNF2_APEX1;GNF2_DEK;GNF2_DENR;GNF2_ELAC2;GNF2_HAT1;GNF2_…	Nucleotide-bd_a/b_plait;RRM_dom	605372	NA	NA	REACT_125;REACT_467	NA	NA
Q9CQS8	10952	Sec61b	2	1.03237	2.86793e-05	0.224529	24.9566	24.7041	24.9608	24.9924	24.6084	24.9236	26.1126	26.2303	26.0031	25.8139	25.9388	25.9414	1573200000	P60468	Component of SEC61 channel-forming translocon complex that mediates transport of signal peptide-containing precursor polypeptides across endoplasmic reticulum (ER) (By similarity). Required for PKD1/Polycystin-1 biogenesis (By similarity). {ECO:0000250|UniProtKB:P60467, ECO:0000250|UniProtKB:Q9CQS8}.	Endoplasmic reticulum membrane| Single-pass membrane protein.	NA	Acetylation|Complete proteome|Direct protein sequencing|Endoplasmic reticulum|Lipoprotein|Membrane|Palmitate|Phosphoprotein|Protein transport|Reference proteome|Translocation|Transmembrane|Transmembrane helix|Transport	antigen processing and presentation;antigen processing and presentation of exogenous antigen;antigen processing and presentation of exogenous peptide antigen;antigen processing and presentation of exogenous peptide antigen via MHC class I;antigen processing and presentation of exogenous peptide antigen via MHC class I, TAP-dependent;antigen processing and presentation of peptide antigen;antigen p…	binding;epidermal growth factor binding;growth factor binding;hormone binding;protein binding	cell part;cytoplasmic part;cytosol;endoplasmic reticulum;endoplasmic reticulum membrane;endoplasmic reticulum part;endoplasmic reticulum Sec complex;integral to membrane;intracellular membrane-bounded organelle;intracellular organelle;intracellular organelle part;intracellular part;intrinsic to membrane;macromolecular complex;membrane;membrane part;membrane-bounded organelle;organelle;organelle m…	Sec61_beta	ACEVEDO_LIVER_TUMOR_VS_NORMAL_ADJACENT_TISSUE_UP;ACTIVE_TRANSMEMBRANE_TRANSPORTER_ACTIVITY;BAKKER_FOXO3_TARGETS_DN;BENPORATH_MYC_MAX_TARGETS;BONOME_OVARIAN_CANCER_SURVIVAL_OPTIMAL_DEBULKING;BOUDOUKHA_BOUND_BY_IGF2BP2;BRUINS_UVC_RESPONSE_LATE;CHIARADONNA_NEOPLASTIC_TRANSFORMATION_KRAS_DN;chr9q22;CYTOPLASM;CYTOPLASMIC_PART;DANG_BOUND_BY_MYC;ENDOPLASMIC_RETICULUM;GRADE_COLON_CANCER_UP;GRUETZMANN_PAN…	Sec61-beta/Sbh;SecG/Sec61-beta/Sbh	609214	NA	NA	REACT_111178;REACT_115902;REACT_18273	NA	NA
Q9DCX2	10476	Atp5h	2	1.03198	0.00132755	0.224632	28.4201	28.3149	28.5214	28.5158	28.28	28.4983	29.4935	29.2929	29.4899	28.8682	29.6366	29.5032	19523000000	O75947	Mitochondrial membrane ATP synthase (F(1)F(0) ATP synthase or Complex V) produces ATP from ADP in the presence of a proton gradient across the membrane which is generated by electron transport complexes of the respiratory chain. F-type ATPases consist of two structural domains, F(1) - containing the extramembraneous catalytic core, and F(0) - containing the membrane proton channel, linked togethe…	Mitochondrion. Mitochondrion inner membrane.	NA	Acetylation|Alternative splicing|CF(0)|Complete proteome|Direct protein sequencing|Hydrogen ion transport|Ion transport|Membrane|Mitochondrion|Mitochondrion inner membrane|Reference proteome|Transport	ATP biosynthetic process;ATP metabolic process;ATP synthesis coupled proton transport;biosynthetic process;cation transport;cellular biosynthetic process;cellular metabolic process;cellular nitrogen compound biosynthetic process;cellular nitrogen compound metabolic process;cellular process;electron transport chain;energy coupled proton transport, down electrochemical gradient;establishment of loc…	cation transmembrane transporter activity;hydrogen ion transmembrane transporter activity;inorganic cation transmembrane transporter activity;ion transmembrane transporter activity;monovalent inorganic cation transmembrane transporter activity;substrate-specific transmembrane transporter activity;substrate-specific transporter activity;transmembrane transporter activity;transporter activity	cell part;cytoplasm;cytoplasmic part;extracellular membrane-bounded organelle;extracellular organelle;extracellular region part;extracellular vesicular exosome;intracellular membrane-bounded organelle;intracellular organelle;intracellular organelle part;intracellular part;macromolecular complex;membrane;membrane part;membrane-bounded organelle;membrane-bounded vesicle;mitochondrial inner membrane…	Mt_ATP-synt_D	BLALOCK_ALZHEIMERS_DISEASE_DN;BROWNE_HCMV_INFECTION_24HR_DN;CAGCTG_V$AP4_Q5;chr17q25;DAIRKEE_TERT_TARGETS_UP;GRADE_COLON_CANCER_UP;GSE12845_NAIVE_VS_PRE_GC_TONSIL_BCELL_DN;GSE14000_4H_VS_16H_LPS_DC_UP;GSE14000_UNSTIM_VS_16H_LPS_DC_UP;GSE1460_CD4_THYMOCYTE_VS_NAIVE_CD4_TCELL_ADULT_BLOOD_DN;GSE22886_CTRL_VS_LPS_24H_DC_UP;GSE22886_NAIVE_TCELL_VS_NEUTROPHIL_UP;GSE22886_NEUTROPHIL_VS_DC_DN;GSE360_CTRL…	ATPase_F0-cplx_dsu_mt	618121	NA	NA	REACT_6759	NA	NA
Q61315	NA	Apc	2	1.03191	0.0346735	0.22465	22.8568	0	22.82	22.9352	0	0	23.7173	24.2942	23.9616	24.2648	22.7645	23.1081	298320000	NA	NA	NA	NA	NA	NA	NA	NA	NA	NA	NA	NA	NA	NA	NA	NA	NA
O35129	11331	Phb2	2	1.03151	0.000312232	0.224754	25.9535	26.2099	26.0007	25.8495	25.6618	25.877	26.74	26.8994	26.893	27.2776	27.2544	26.9936	2465000000	Q99623	Acts as a mediator of transcriptional repression by nuclear hormone receptors via recruitment of histone deacetylases (By similarity). Functions as an estrogen receptor (ER)-selective coregulator that potentiates the inhibitory activities of antiestrogens and represses the activity of estrogens. Competes with NCOA1 for modulation of ER transcriptional activity. Probably involved in regulating mit…	Mitochondrion inner membrane {ECO:0000250|UniProtKB:O35129}. Cytoplasm {ECO:0000269|PubMed:19496786}. Nucleus {ECO:0000269|PubMed:19496786}.	NA	Acetylation|Alternative splicing|Coiled coil|Complete proteome|Cytoplasm|Direct protein sequencing|Membrane|Mitochondrion|Mitochondrion inner membrane|Nucleus|Phosphoprotein|Receptor|Reference proteome|Repressor|Transcription|Transcription regulation	anatomical structure development;anatomical structure morphogenesis;biological regulation;biosynthetic process;branching involved in mammary gland duct morphogenesis;branching morphogenesis of a tube;cellular biosynthetic process;cellular component organization;cellular component organization at cellular level;cellular component organization or biogenesis;cellular component organization or biogen…	binding;estrogen receptor binding;hormone receptor binding;nuclear hormone receptor binding;protein binding;protein N-terminus binding;receptor binding;steroid hormone receptor binding	cell part;cell surface;cytoplasmic part;extracellular membrane-bounded organelle;extracellular organelle;extracellular region part;extracellular vesicular exosome;intracellular membrane-bounded organelle;intracellular organelle;intracellular organelle part;intracellular part;macromolecular complex;membrane;membrane-bounded organelle;membrane-bounded vesicle;mitochondrial inner membrane;mitochondr…	Band_7	BENPORATH_MYC_MAX_TARGETS;BERTUCCI_MEDULLARY_VS_DUCTAL_BREAST_CANCER_UP;BIOCARTA_CARM_ER_PATHWAY;BURTON_ADIPOGENESIS_5;CAIRO_HEPATOBLASTOMA_CLASSES_UP;CCAWYNNGAAR_UNKNOWN;CHANDRAN_METASTASIS_TOP50_DN;CHAUHAN_RESPONSE_TO_METHOXYESTRADIOL_DN;chr12p13;CTTTGA_V$LEF1_Q2;CYTOPLASM;CYTOPLASMIC_PART;DANG_BOUND_BY_MYC;DIAZ_CHRONIC_MEYLOGENOUS_LEUKEMIA_UP;ENK_UV_RESPONSE_KERATINOCYTE_UP;ENVELOPE;GCCATNTTG_…	Band_7;Prohibitin	610704	NA	NA	NA	NA	NA
Q8BHS3	55696	Rbm22	2	1.03134	2.88306e-05	0.224799	24.4169	24.7088	24.4514	24.5833	24.435	24.3882	25.3654	25.6868	25.5087	25.3605	25.6183	25.4396	897580000	Q9NW64	Involved in the first step of pre-mRNA splicing. Binds directly to the internal stem-loop (ISL) domain of the U6 snRNA and to the pre-mRNA intron near the 5' splice site during the activation and catalytic phases of the spliceosome cycle. Involved in both translocations of the nuclear SLU7 to the cytoplasm and the cytosolic calcium-binding protein PDCD6 to the nucleus upon cellular stress respons…	Nucleus. Cytoplasm. Note=Mainly located in the nucleus. Translocated from the nucleus to the cytoplasm after heat shock cell treatment. May be shuttling between the nucleus and the cytosol.	NA	3D-structure|Acetylation|Alternative splicing|Complete proteome|Cytoplasm|Isopeptide bond|Metal-binding|mRNA processing|mRNA splicing|Nucleus|Phosphoprotein|Reference proteome|RNA-binding|Spliceosome|Transport|Ubl conjugation|Zinc|Zinc-finger	biological regulation;cellular macromolecule metabolic process;cellular metabolic process;cellular nitrogen compound metabolic process;cellular process;cellular response to chemical stimulus;cellular response to drug;cellular response to stimulus;establishment of localization;establishment of localization in cell;establishment of protein localization;intracellular protein transport;intracellular …	binding;calcium-dependent protein binding;cation binding;ion binding;metal ion binding;nucleic acid binding;nucleocytoplasmic transporter activity;nucleotide binding;pre-mRNA binding;protein binding;RNA binding;snRNA binding;transporter activity	catalytic step 2 spliceosome;cell part;cytoplasm;intracellular membrane-bounded organelle;intracellular organelle;intracellular organelle part;intracellular part;macromolecular complex;membrane-bounded organelle;nuclear part;nucleoplasm;nucleus;organelle;organelle part;ribonucleoprotein complex;spliceosomal complex	RRM_1	ACCATTT,MIR-522;BENPORATH_NANOG_TARGETS;BENPORATH_NOS_TARGETS;BENPORATH_OCT4_TARGETS;BENPORATH_SOX2_TARGETS;chr5q33;E2F1_UP.V1_UP;GARY_CD5_TARGETS_DN;GNF2_DDX5;GSE11924_TH2_VS_TH17_CD4_TCELL_DN;GSE13229_MATURE_VS_INTMATURE_NKCELL_DN;GSE14308_TH2_VS_INDUCED_TREG_UP;GSE14350_TREG_VS_TEFF_UP;GSE14769_UNSTIM_VS_20MIN_LPS_BMDM_DN;GSE17580_UNINFECTED_VS_S_MANSONI_INF_TREG_UP;GSE17721_PAM3CSK4_VS_CPG_24…	Nucleotide-bd_a/b_plait;RRM_dom;Znf_CCCH	612430	2YTC	NA	NA	NA	NA
Q9WVA4;Q9R1Q8	NA	Tagln2	2	1.02815	0.0125674	0.225637	26.3007	26.4794	26.1872	26.3457	26.1608	26.3158	27.783	27.665	27.5054	26.5054	27.0361	27.1449	3216700000	NA	NA	NA	NA	NA	NA	NA	NA	NA	NA	NA	NA	NA	NA	NA	NA	NA
P48678	4000	Lmna	2	1.02376	0.000160822	0.226791	28.239	28.0917	28.2524	28.2595	28.1342	28.4308	29.5588	29.4735	29.183	29.0958	29.269	29.2699	14844000000	P02545	Lamins are components of the nuclear lamina, a fibrous layer on the nucleoplasmic side of the inner nuclear membrane, which is thought to provide a framework for the nuclear envelope and may also interact with chromatin. Lamin A and C are present in equal amounts in the lamina of mammals. Plays an important role in nuclear assembly, chromatin organization, nuclear membrane and telomere dynamics. …	Nucleus {ECO:0000269|PubMed:15372542}. Nucleus envelope {ECO:0000269|PubMed:29599122}. Nucleus lamina. Nucleus, nucleoplasm. Note=Farnesylation of prelamin-A/C facilitates nuclear envelope targeting and subsequent cleaveage by ZMPSTE24/FACE1 to remove the farnesyl group produces mature lamin- A/C, which can then be inserted into the nuclear lamina. EMD is required for proper localization of non-f…	In the arteries, prelamin-A/C accumulation is not observed in young healthy vessels but is prevalent in medial vascular smooth muscle cells (VSMCs) from aged individuals and in atherosclerotic lesions, where it often colocalizes with senescent and degenerate VSMCs. Prelamin-A/C expression increases with age and disease. In normal aging, the accumulation of prelamin-A/C is caused in part by the do…	3D-structure|Acetylation|Alternative splicing|Cardiomyopathy|Charcot-Marie-Tooth disease|Coiled coil|Complete proteome|Congenital muscular dystrophy|Direct protein sequencing|Disease mutation|Emery-Dreifuss muscular dystrophy|Intermediate filament|Isopeptide bond|Limb-girdle muscular dystrophy|Lipoprotein|Methylation|Neurodegeneration|Neuropathy|Nucleus|Phosphoprotein|Polymorphism|Prenylation|Ref…	anatomical structure development;apoptosis;biological regulation;cardiac cell development;cardiac muscle cell development;cell cycle;cell cycle process;cell death;cell development;cellular component disassembly;cellular component disassembly at cellular level;cellular component disassembly involved in apoptosis;cellular component organization;cellular component organization at cellular level;cell…	structural molecule activity	cell part;cytoplasm;cytoplasmic part;cytoskeletal part;cytosol;envelope;intermediate filament;intracellular membrane-bounded organelle;intracellular organelle;intracellular organelle part;intracellular part;lamin filament;macromolecular complex;membrane;membrane-bounded organelle;nuclear body;nuclear envelope;nuclear lamina;nuclear membrane;nuclear part;nuclear speck;nucleoplasm;nucleoplasm part;…	Filament;LTD	AACTTT_UNKNOWN;ACCAAAG,MIR-9;ACEVEDO_LIVER_TUMOR_VS_NORMAL_ADJACENT_TISSUE_UP;ALCALAY_AML_BY_NPM1_LOCALIZATION_UP;AMUNDSON_POOR_SURVIVAL_AFTER_GAMMA_RADIATION_2G;BENPORATH_CYCLING_GENES;BENPORATH_MYC_TARGETS_WITH_EBOX;BIOCARTA_CASPASE_PATHWAY;BIOCARTA_DEATH_PATHWAY;BIOCARTA_FAS_PATHWAY;BIOCARTA_HIVNEF_PATHWAY;BIOCARTA_TNFR1_PATHWAY;BLALOCK_ALZHEIMERS_DISEASE_UP;BLUM_RESPONSE_TO_SALIRASIB_DN;BOYAU…	IF;Intermediate_filament_CS;Lamin_tail_dom	150330	1IFR;1IVT;1X8Y;2XV5;2YPT;3GEF;3V4Q;3V4W;3V5B	Abnormal atrioventricular conduction|Abnormal cellular phenotype|Abnormal electrophysiology of sinoatrial node origin|Abnormal eyebrow morphology|Abnormal hair whorl|Abnormal trabecular bone morphology|Abnormality of circulating leptin level|Abnormality of complement system|Abnormality of retinal pigmentation|Abnormality of skeletal muscle fiber size|Abnormality of the Achilles tendon|Abnormality…	REACT_13472;REACT_160242;REACT_160251;REACT_18273;REACT_263908;REACT_75792	NA	NA
P62862	NA	Fau	2	1.02034	0.000982511	0.227693	27.175	27.2925	26.8916	27.0323	27.636	26.9196	27.7207	28.037	28.1106	28.5291	28.1431	28.1408	6148500000	NA	NA	NA	NA	NA	NA	NA	NA	NA	NA	NA	NA	NA	NA	NA	NA	NA
Q05512	NA	Mark2	2	1.01993	0.00032797	0.227801	24.0895	24.0435	23.9438	24.0491	24.3177	23.8866	24.7092	25.096	25.0359	25.1634	25.3292	24.9478	717160000	NA	NA	NA	NA	NA	NA	NA	NA	NA	NA	NA	NA	NA	NA	NA	NA	NA
P62830	9349	Rpl23	2	1.01515	0.00222638	0.229068	25.6003	25.9906	25.9069	25.7193	25.7453	25.7877	26.2271	26.4272	26.9896	26.8311	26.7838	26.7798	1967000000	P62829	NA	NA	NA	3D-structure|Complete proteome|Phosphoprotein|Reference proteome|Ribonucleoprotein|Ribosomal protein	biosynthetic process;catabolic process;cellular biosynthetic process;cellular catabolic process;cellular component disassembly;cellular component disassembly at cellular level;cellular component organization;cellular component organization at cellular level;cellular component organization or biogenesis;cellular component organization or biogenesis at cellular level;cellular macromolecular complex…	structural constituent of ribosome;structural molecule activity	adherens junction;anchoring junction;cell junction;cell part;cell-substrate adherens junction;cell-substrate junction;cytoplasm;cytoplasmic part;cytosol;cytosolic large ribosomal subunit;extracellular membrane-bounded organelle;extracellular organelle;extracellular region part;extracellular vesicular exosome;focal adhesion;intracellular non-membrane-bounded organelle;intracellular organelle;intra…	Ribosomal_L14	ACEVEDO_LIVER_CANCER_UP;ACEVEDO_NORMAL_TISSUE_ADJACENT_TO_LIVER_TUMOR_UP;BILANGES_SERUM_AND_RAPAMYCIN_SENSITIVE_GENES;BOYLAN_MULTIPLE_MYELOMA_C_D_UP;BROWN_MYELOID_CELL_DEVELOPMENT_DN;CAIRO_HEPATOBLASTOMA_CLASSES_UP;chr17q12;GCM_CSNK2B;GCM_NPM1;GCM_TPT1;GNF2_DAP3;GNF2_EIF3S6;GNF2_ST13;GNF2_TPT1;GSE10239_MEMORY_VS_DAY4.5_EFF_CD8_TCELL_DN;GSE10239_NAIVE_VS_MEMORY_CD8_TCELL_UP;GSE11864_UNTREATED_VS_C…	Ribosomal_L14_CS;Ribosomal_L14_dom;Ribosomal_L14b/L23e	603662	4V6X	NA	REACT_115902;REACT_1404;REACT_1797;REACT_1986;REACT_2085;REACT_75768;REACT_75822;REACT_79;REACT_9491	NA	NA
O70194	8664	Eif3d	2	1.01302	0.00113714	0.229633	26.6333	25.3918	25.7418	25.9952	25.8077	25.6185	26.7025	27.0744	26.6502	26.6269	26.9517	26.8689	2746100000	O15371	mRNA cap-binding component of the eukaryotic translation initiation factor 3 (eIF-3) complex, a complex required for several steps in the initiation of protein synthesis of a specialized repertoire of mRNAs (PubMed:27462815). The eIF-3 complex associates with the 40S ribosome and facilitates the recruitment of eIF-1, eIF-1A, eIF-2:GTP:methionyl-tRNAi and eIF-5 to form the 43S pre-initiation compl…	Cytoplasm {ECO:0000255|HAMAP-Rule:MF_03003}.	NA	Acetylation|Alternative splicing|Complete proteome|Cytoplasm|Initiation factor|Phosphoprotein|Polymorphism|Protein biosynthesis|Reference proteome|RNA-binding	biological regulation;biosynthetic process;cellular biosynthetic process;cellular component assembly;cellular component assembly at cellular level;cellular component organization;cellular component organization at cellular level;cellular component organization or biogenesis;cellular component organization or biogenesis at cellular level;cellular macromolecular complex assembly;cellular macromolec…	binding;nucleic acid binding;RNA binding;translation factor activity, nucleic acid binding;translation initiation factor activity	cell part;cytoplasmic part;cytosol;eukaryotic 43S preinitiation complex;eukaryotic 48S preinitiation complex;eukaryotic translation initiation factor 3 complex;eukaryotic translation initiation factor 3 complex, eIF3m;intracellular part;macromolecular complex;membrane;protein complex;ribonucleoprotein complex;translation preinitiation complex	eIF-3_zeta	AGUIRRE_PANCREATIC_CANCER_COPY_NUMBER_DN;BENPORATH_NANOG_TARGETS;BIOSYNTHETIC_PROCESS;BLALOCK_ALZHEIMERS_DISEASE_DN;BRUINS_UVC_RESPONSE_VIA_TP53_GROUP_C;CELLULAR_BIOSYNTHETIC_PROCESS;CELLULAR_COMPONENT_ASSEMBLY;CELLULAR_MACROMOLECULE_METABOLIC_PROCESS;CELLULAR_PROTEIN_METABOLIC_PROCESS;chr22q13;CYTOPLASM;CYTOPLASMIC_PART;EUKARYOTIC_TRANSLATION_INITIATION_FACTOR_3_COMPLEX;FLOTHO_PEDIATRIC_ALL_THER…	eIF3d	603915	NA	NA	REACT_1079;REACT_1797;REACT_1979;REACT_2085;REACT_79;REACT_931	NA	NA
Q6EDY6	55604	Lrrc16a	2	1.01294	0.00294374	0.229653	24.0069	24.2757	24.3508	24.3122	24.7611	24.8017	25.6453	25.0049	24.9263	25.5603	25.5107	25.1568	857370000	Q5VZK9	Cell membrane-cytoskeleton-associated protein that plays a role in the regulation of actin polymerization at the barbed end of actin filaments. Prevents F-actin heterodimeric capping protein (CP) activity at the leading edges of migrating cells, and hence generates uncapped barbed ends and enhances actin polymerization, however, seems unable to nucleate filaments (PubMed:16054028). Plays a role i…	Cytoplasm {ECO:0000269|PubMed:19846667}. Cytoplasm, cytoskeleton {ECO:0000250|UniProtKB:Q6EDY6}. Cell membrane {ECO:0000269|PubMed:26578515}. Cell projection, lamellipodium {ECO:0000269|PubMed:19846667}. Note=Found on macropinosomes (PubMed:19846667). Colocalized with heterodimeric capping protein (CP) and F-actin in lamellipodia but not with F- actin in stress fibers (PubMed:19846667). {ECO:0000…	Expressed in lung, placenta, small intestine, liver, thymus, colon, skeletal muscle, heart and brain. Higher expression in kidney. {ECO:0000269|PubMed:16054028}.	3D-structure|Acetylation|Alternative splicing|Cell membrane|Cell projection|Coiled coil|Complete proteome|Cytoplasm|Cytoskeleton|Leucine-rich repeat|Membrane|Phosphoprotein|Polymorphism|Reference proteome|Repeat	actin cytoskeleton organization;actin filament organization;actin filament uncapping;actin filament-based process;barbed-end actin filament uncapping;biological regulation;blood coagulation;cell migration;cell motility;cell projection assembly;cell projection organization;cellular component assembly;cellular component assembly at cellular level;cellular component movement;cellular component organ…	binding;protein binding;protein complex binding	cell part;cell projection;cytoplasm;cytoplasmic part;cytoskeletal part;cytosol;extracellular membrane-bounded organelle;extracellular organelle;extracellular region part;extracellular vesicular exosome;filamentous actin;intracellular membrane-bounded organelle;intracellular organelle;intracellular organelle part;intracellular part;lamellipodium;macromolecular complex;membrane-bounded organelle;me…	NA	AACTGGA,MIR-145;BOYLAN_MULTIPLE_MYELOMA_C_UP;CAGGTG_V$E12_Q6;CASORELLI_ACUTE_PROMYELOCYTIC_LEUKEMIA_DN;chr6p22;COLDREN_GEFITINIB_RESISTANCE_DN;EGFR_UP.V1_UP;GAANYNYGACNY_UNKNOWN;GCATTTG,MIR-105;GGCAGCT,MIR-22;GRAESSMANN_APOPTOSIS_BY_DOXORUBICIN_DN;GSE13411_PLASMA_CELL_VS_MEMORY_BCELL_UP;GSE13411_SWITCHED_MEMORY_BCELL_VS_PLASMA_CELL_DN;GSE1460_INTRATHYMIC_T_PROGENITOR_VS_DP_THYMOCYTE_DN;GSE15750_W…	CARMIL1	609593	3LK2;3LK3	NA	REACT_24970	NA	NA
Q9D1J3	84324	Sarnp	2	1.01071	0.00222652	0.230248	28.0453	27.5428	27.8011	27.8653	28.0774	28.057	29.4603	29.4193	28.9646	28.6311	28.9183	28.9729	10132000000	P82979	Binds both single-stranded and double-stranded DNA with higher affinity for the single-stranded form. Specifically binds to scaffold/matrix attachment region DNA. Also binds single- stranded RNA. Enhances RNA unwinding activity of DDX39A. May participate in important transcriptional or translational control of cell growth, metabolism and carcinogenesis. Component of the TREX complex which is thou…	Nucleus. Nucleus speckle.	Low expression in spleen, liver, pancreas, testis, thymus, heart, and kidney. Increased levels are seen in hepatocellular carcinoma and pancreatic adenocarcinoma. {ECO:0000269|PubMed:11356193}.	3D-structure|Acetylation|Complete proteome|Direct protein sequencing|DNA-binding|mRNA transport|Nucleus|Phosphoprotein|Reference proteome|RNA-binding|Transcription|Transcription regulation|Translation regulation|Transport	biological regulation;biosynthetic process;cellular biosynthetic process;cellular macromolecule biosynthetic process;cellular macromolecule metabolic process;cellular metabolic process;cellular nitrogen compound metabolic process;cellular process;establishment of localization;establishment of localization in cell;establishment of RNA localization;intracellular transport;macromolecule biosynthetic…	binding;DNA binding;nucleic acid binding	cell part;intracellular membrane-bounded organelle;intracellular organelle;intracellular organelle part;intracellular part;macromolecular complex;membrane-bounded organelle;nuclear body;nuclear part;nuclear speck;nucleoplasm;nucleoplasm part;nucleus;organelle;organelle part;protein complex;transcription export complex	SAP	BRUINS_UVC_RESPONSE_LATE;CAGGTA_V$AREB6_01;CAGGTG_V$E12_Q6;chr12q13;DODD_NASOPHARYNGEAL_CARCINOMA_DN;FEVR_CTNNB1_TARGETS_DN;GATTGGY_V$NFY_Q6_01;GGGCGGR_V$SP1_Q6;GRAESSMANN_APOPTOSIS_BY_DOXORUBICIN_DN;GRAESSMANN_RESPONSE_TO_MC_AND_DOXORUBICIN_DN;GSE13738_RESTING_VS_TCR_ACTIVATED_CD4_TCELL_DN;GSE14000_TRANSLATED_RNA_VS_MRNA_DC_UP;GSE15324_NAIVE_VS_ACTIVATED_ELF4_KO_CD8_TCELL_DN;GSE17580_UNINFECTED_…	SAP_dom	610049	2DO1	NA	NA	NA	NA
P62267	6228	Rps23	2	1.00861	0.00291955	0.230807	25.9085	26.245	25.6721	25.8524	26.2084	25.8657	26.6064	26.5633	26.9954	27.3598	26.9772	26.8097	2420400000	P62266	Component of the ribosome, a large ribonucleoprotein complex responsible for the synthesis of proteins in the cell (PubMed:28257692, PubMed:23636399, PubMed:25957688, PubMed:25901680). The small ribosomal subunit (SSU) binds messenger RNAs (mRNAs) and translates the encoded message by selecting cognate aminoacyl-transfer RNA (tRNA) molecules. The large subunit (LSU) contains the ribosomal catalyt…	Cytoplasm, cytosol {ECO:0000269|PubMed:25957688}. Cytoplasm {ECO:0000305|PubMed:23636399, ECO:0000305|PubMed:25901680}. Rough endoplasmic reticulum {ECO:0000250|UniProtKB:Q6SA96}. Note=Detected on cytosolic polysomes (PubMed:25957688). Detected in ribosomes that are associated with the rough endoplasmic reticulum (By similarity). {ECO:0000250|UniProtKB:Q6SA96, ECO:0000269|PubMed:25957688}.	NA	3D-structure|Acetylation|Complete proteome|Cytoplasm|Deafness|Direct protein sequencing|Disease mutation|Dwarfism|Endoplasmic reticulum|Hydroxylation|Isopeptide bond|Reference proteome|Ribonucleoprotein|Ribosomal protein|Ubl conjugation	biosynthetic process;catabolic process;cellular biosynthetic process;cellular catabolic process;cellular component disassembly;cellular component disassembly at cellular level;cellular component organization;cellular component organization at cellular level;cellular component organization or biogenesis;cellular component organization or biogenesis at cellular level;cellular macromolecular complex…	structural constituent of ribosome;structural molecule activity	cell part;cytoplasm;cytoplasmic part;cytosol;cytosolic small ribosomal subunit;intracellular non-membrane-bounded organelle;intracellular organelle;intracellular organelle part;intracellular part;macromolecular complex;membrane;non-membrane-bounded organelle;nuclear part;nucleolus;organelle;organelle part;ribonucleoprotein complex;ribosome;small ribosomal subunit	Ribosom_S12_S23	BILANGES_SERUM_AND_RAPAMYCIN_SENSITIVE_GENES;BYSTRYKH_HEMATOPOIESIS_STEM_CELL_QTL_TRANS;CHNG_MULTIPLE_MYELOMA_HYPERPLOID_UP;chr5q14;CREIGHTON_ENDOCRINE_THERAPY_RESISTANCE_1;DANG_REGULATED_BY_MYC_DN;DAZARD_RESPONSE_TO_UV_NHEK_UP;DAZARD_UV_RESPONSE_CLUSTER_G1;FLECHNER_PBL_KIDNEY_TRANSPLANT_OK_VS_DONOR_UP;GCM_ACTG1;GCM_APEX1;GCM_NPM1;GCM_TPT1;GGGCGGR_V$SP1_Q6;GNF2_DAP3;GNF2_EIF3S6;GNF2_FBL;GNF2_HDAC…	NA-bd_OB-fold;Ribosomal_S12/S23;Ribosomal_S23_euk/arc	603683	4CXG;4CXH;4V6X	Abnormality of the pinna|Autistic behavior|Autosomal dominant inheritance|Brittle hair|Cleft palate|Conductive hearing impairment|Depressed nasal bridge|Epicanthus|Flat occiput|Generalized hypotonia|High palate|Highly arched eyebrow|Increased number of teeth|Intellectual disability, mild|Long eyelashes|Low-set ears|Microcephaly|Motor delay|Short stature|Single transverse palmar crease|Thick eyebr…	REACT_1079;REACT_115902;REACT_1404;REACT_1797;REACT_1979;REACT_1986;REACT_2085;REACT_75768;REACT_75822;REACT_79;REACT_931;REACT_9491	NA	NA
P97310	4171	Mcm2	2	0.999811	1.87597e-06	0.233163	27.1756	27.4234	27.2003	27.4538	26.979	27.1244	28.166	28.2255	28.2001	28.374	28.1755	28.1573	6617300000	P49736	Acts as component of the MCM2-7 complex (MCM complex) which is the putative replicative helicase essential for 'once per cell cycle' DNA replication initiation and elongation in eukaryotic cells. The active ATPase sites in the MCM2-7 ring are formed through the interaction surfaces of two neighboring subunits such that a critical structure of a conserved arginine finger motif is provided in trans…	Nucleus {ECO:0000269|PubMed:8175912}.	NA	3D-structure|Acetylation|ATP-binding|Cell cycle|Complete proteome|Deafness|Disease mutation|DNA replication|DNA-binding|Helicase|Hydrolase|Isopeptide bond|Metal-binding|Non-syndromic deafness|Nucleotide-binding|Nucleus|Phosphoprotein|Polymorphism|Reference proteome|Ubl conjugation|Zinc|Zinc-finger	biosynthetic process;cell cycle;cell cycle process;cellular biosynthetic process;cellular component assembly;cellular component assembly at cellular level;cellular component organization;cellular component organization at cellular level;cellular component organization or biogenesis;cellular component organization or biogenesis at cellular level;cellular macromolecular complex assembly;cellular ma…	adenyl nucleotide binding;adenyl ribonucleotide binding;ATP binding;binding;catalytic activity;cation binding;DNA binding;DNA helicase activity;DNA replication origin binding;helicase activity;hydrolase activity;hydrolase activity, acting on acid anhydrides;hydrolase activity, acting on acid anhydrides, in phosphorus-containing anhydrides;ion binding;metal ion binding;nucleic acid binding;nucleos…	cell part;chromatin;chromosomal part;cytoplasm;cytoskeleton;intracellular membrane-bounded organelle;intracellular non-membrane-bounded organelle;intracellular organelle;intracellular organelle part;intracellular part;macromolecular complex;MCM complex;membrane-bounded organelle;microtubule cytoskeleton;non-membrane-bounded organelle;nuclear chromosome part;nuclear origin of replication recogniti…	MCM;MCM_N;MCM2_N	ABE_VEGFA_TARGETS;ABE_VEGFA_TARGETS_2HR;ABE_VEGFA_TARGETS_30MIN;ABRAMSON_INTERACT_WITH_AIRE;AIYAR_COBRA1_TARGETS_DN;ALCALAY_AML_BY_NPM1_LOCALIZATION_DN;BASAKI_YBX1_TARGETS_UP;BENPORATH_CYCLING_GENES;BENPORATH_ES_1;BENPORATH_PROLIFERATION;BERENJENO_TRANSFORMED_BY_RHOA_UP;BIOCARTA_MCM_PATHWAY;BIOPOLYMER_METABOLIC_PROCESS;BLUM_RESPONSE_TO_SALIRASIB_DN;BOYAULT_LIVER_CANCER_SUBCLASS_G23_UP;BRUINS_UVC_…	MCM_CS;MCM_DNA-dep_ATPase;MCM_N;MCM2;NA-bd_OB-fold;P-loop_NTPase	116945	4UUZ	Autosomal dominant inheritance|Progressive sensorineural hearing impairment|Slow progression|Variable expressivity	REACT_1095;REACT_1156;REACT_207;REACT_2148;REACT_2243;REACT_6769;REACT_6776	NA	NA
P43274	3008	Hist1h1e	2	0.996719	1.12665e-05	0.233995	28.9105	29.0917	28.8617	28.9264	29.0757	28.7894	29.6907	29.9727	29.8333	29.9477	30.0111	29.8819	22653000000	P10412	Histone H1 protein binds to linker DNA between nucleosomes forming the macromolecular structure known as the chromatin fiber. Histones H1 are necessary for the condensation of nucleosome chains into higher-order structured fibers. Acts also as a regulator of individual gene transcription through chromatin remodeling, nucleosome spacing and DNA methylation (By similarity). {ECO:0000250}.	Nucleus. Chromosome. Note=Mainly localizes in heterochromatin. Dysplays a punctuate staining pattern in the nucleus.	NA	3D-structure|Acetylation|ADP-ribosylation|Chromosome|Citrullination|Complete proteome|Direct protein sequencing|DNA-binding|Hydroxylation|Mental retardation|Methylation|Nucleus|Phosphoprotein|Polymorphism|Reference proteome	cellular component assembly;cellular component assembly at cellular level;cellular component organization;cellular component organization at cellular level;cellular component organization or biogenesis;cellular component organization or biogenesis at cellular level;cellular macromolecular complex assembly;cellular macromolecular complex subunit organization;cellular process;chromatin assembly;chr…	binding;chromatin binding;chromatin DNA binding;DNA binding;nucleic acid binding;structure-specific DNA binding	cell part;chromatin;chromosomal part;extracellular membrane-bounded organelle;extracellular organelle;extracellular region part;extracellular vesicular exosome;heterochromatin;intracellular membrane-bounded organelle;intracellular organelle;intracellular organelle part;intracellular part;macromolecular complex;membrane-bounded organelle;membrane-bounded vesicle;nuclear chromatin;nuclear chromosom…	Linker_histone	BILANGES_SERUM_SENSITIVE_VIA_TSC2;BILD_HRAS_ONCOGENIC_SIGNATURE;chr6p22;DURCHDEWALD_SKIN_CARCINOGENESIS_UP;DUTERTRE_ESTRADIOL_RESPONSE_24HR_UP;GGGYGTGNY_UNKNOWN;GRADE_COLON_CANCER_UP;GRAESSMANN_APOPTOSIS_BY_DOXORUBICIN_DN;GSE13484_3H_UNSTIM_VS_YF17D_VACCINE_STIM_PBMC_UP;GSE15324_ELF4_KO_VS_WT_ACTIVATED_CD8_TCELL_DN;GSE15930_STIM_VS_STIM_AND_IFNAB_24H_CD8_T_CELL_UP;GSE15930_STIM_VS_STIM_AND_IFNAB_…	Histone_H1/H5_H15;Histone_H5;WHTH_DNA-bd_dom	142220	3TZD	Accelerated skeletal maturation|Amblyopia|Astigmatism|Autosomal dominant inheritance|Camptodactyly|Full cheeks|Global developmental delay|Hypertonia|Intellectual disability|Kyphoscoliosis|Macrocephaly|Neonatal hypotonia|Nevus|Strabismus|Talipes equinovarus|Telecanthus	REACT_13462;REACT_169121	NA	NA
P08249	4191	Mdh2	2	0.9962	0.00241355	0.234135	23.0874	22.7811	23.1794	0	0	22.4171	23.6531	23.532	23.6595	22.9562	23.8429	23.6059	350920000	P40926	NA	Mitochondrion matrix {ECO:0000250|UniProtKB:P04636}.	NA	3D-structure|Acetylation|Alternative splicing|Complete proteome|Disease mutation|Epilepsy|Glycoprotein|Mitochondrion|NAD|Oxidoreductase|Phosphoprotein|Polymorphism|Reference proteome|Transit peptide|Tricarboxylic acid cycle	acetyl-CoA catabolic process;acetyl-CoA metabolic process;alcohol biosynthetic process;alcohol metabolic process;biosynthetic process;carbohydrate biosynthetic process;carbohydrate metabolic process;carboxylic acid metabolic process;catabolic process;cellular biosynthetic process;cellular carbohydrate biosynthetic process;cellular carbohydrate metabolic process;cellular catabolic process;cellular…	catalytic activity;L-malate dehydrogenase activity;malate dehydrogenase (NADP+) activity;malate dehydrogenase activity;oxidoreductase activity;oxidoreductase activity, acting on CH-OH group of donors;oxidoreductase activity, acting on the CH-OH group of donors, NAD or NADP as acceptor	cell part;cytoplasmic part;extracellular membrane-bounded organelle;extracellular organelle;extracellular region part;extracellular vesicular exosome;intracellular membrane-bounded organelle;intracellular organelle;intracellular organelle lumen;intracellular organelle part;intracellular part;membrane;membrane-bounded organelle;membrane-bounded vesicle;membrane-enclosed lumen;mitochondrial inner m…	Ldh_1_C;Ldh_1_N	APPIERTO_RESPONSE_TO_FENRETINIDE_DN;BLALOCK_ALZHEIMERS_DISEASE_DN;BROWNE_HCMV_INFECTION_4HR_DN;BURTON_ADIPOGENESIS_5;BUYTAERT_PHOTODYNAMIC_THERAPY_STRESS_DN;CAGGTG_V$E12_Q6;CAMP_UP.V1_UP;chr7p12;CREIGHTON_ENDOCRINE_THERAPY_RESISTANCE_4;DIAZ_CHRONIC_MEYLOGENOUS_LEUKEMIA_UP;EIF4E_UP;GRADE_COLON_CANCER_UP;GSE11864_UNTREATED_VS_CSF1_PAM3CYS_IN_MAC_UP;GSE13411_NAIVE_VS_IGM_MEMORY_BCELL_DN;GSE13411_NAI…	Lactate/malate_DH_C;Lactate/malate_DH_N;Lactate_DH/Glyco_Ohase_4_C;L-lactate/malate_DH;Malate_DH_AS;Malate_DH_type1;NAD(P)-bd_dom	154100	2DFD	Absent speech|Adrenal pheochromocytoma|Aniridia|Arachnoid hemangiomatosis|Autosomal recessive inheritance|Babinski sign|Cerebellar atrophy|Cerebral hemorrhage|Chest pain|Conductive hearing impairment|Congestive heart failure|Constipation|Cranial nerve compression|Delayed myelination|Dysphonia|Dystonia|Elevated calcitonin|Elevated urinary dopamine|Elevated urinary epinephrine|Elevated urinary nore…	REACT_1520;REACT_1785	NA	NA
P50518;Q9D593	NA	Atp6v1e1	2	0.993104	0.00107927	0.23497	24.6631	24.8319	24.5326	24.6763	24.6473	24.5019	25.7458	25.9719	25.4712	25.2936	25.5438	25.7886	1531300000	NA	NA	NA	NA	NA	NA	NA	NA	NA	NA	NA	NA	NA	NA	NA	NA	NA
Q8K310	NA	Matr3	2	0.984692	0.000702696	0.237251	28.1115	28.251	28.1003	28.0936	28.3199	28.2043	29.2079	29.4984	28.933	29.0814	28.9666	29.2027	14701000000	HUMAN81059	NA	NA	NA	NA	NA	NA	NA	NA	NA	NA	NA	NA	NA	NA	NA	NA
Q8K310	9782	Matr3	2	0.984692	0.000702696	0.237251	28.1115	28.251	28.1003	28.0936	28.3199	28.2043	29.2079	29.4984	28.933	29.0814	28.9666	29.2027	14701000000	P43243	May play a role in transcription or may interact with other nuclear matrix proteins to form the internal fibrogranular network. In association with the SFPQ-NONO heteromer may play a role in nuclear retention of defective RNAs. Plays a role in the regulation of DNA virus-mediated innate immune response by assembling into the HDP-RNP complex, a complex that serves as a platform for IRF3 phosphoryl…	Nucleus matrix.	NA	Acetylation|Alternative splicing|Amyotrophic lateral sclerosis|Complete proteome|Direct protein sequencing|Disease mutation|Immunity|Innate immunity|Isopeptide bond|Metal-binding|Neurodegeneration|Nucleus|Phosphoprotein|Polymorphism|Reference proteome|Repeat|RNA-binding|Ubl conjugation|Zinc|Zinc-finger	biological regulation;posttranscriptional regulation of gene expression;regulation of biological process;regulation of gene expression;regulation of macromolecule metabolic process;regulation of metabolic process	binding;cation binding;ion binding;metal ion binding;nucleotide binding;structural molecule activity;transition metal ion binding;zinc ion binding	cell part;intracellular organelle part;intracellular part;membrane;nuclear inner membrane;nuclear matrix;nuclear membrane;nuclear part;nucleoplasm;organelle inner membrane;organelle membrane;organelle part	NA	AACATTC,MIR-409-3P;ACAACTT,MIR-382;ACATTCC,MIR-1,MIR-206;AGGTGCA,MIR-500;ATGTTAA,MIR-302C;BLALOCK_ALZHEIMERS_DISEASE_DN;BRUINS_UVC_RESPONSE_VIA_TP53_GROUP_B;BYSTROEM_CORRELATED_WITH_IL5_DN;BYSTRYKH_HEMATOPOIESIS_STEM_CELL_QTL_TRANS;CAGTATT,MIR-200B,MIR-200C,MIR-429;CHESLER_BRAIN_HIGHEST_EXPRESSION;chr5q;chr5q31;CTGAGCC,MIR-24;DIAZ_CHRONIC_MEYLOGENOUS_LEUKEMIA_UP;ENDOMEMBRANE_SYSTEM;ENVELOPE;FALVE…	Nucleotide-bd_a/b_plait;RRM_dom;Znf_C2H2_matrin;Znf_C2H2-like;Znf_U1	164015	NA	Abnormal lower motor neuron morphology|Abnormal upper motor neuron morphology|Abnormality of musculature of pharynx|Abnormality of the calf musculature|Abnormality of the extraocular muscles|Abnormality of the nasopharynx|Adult onset|Agitation|Amyotrophic lateral sclerosis|Ankle weakness|Anxiety|Aspiration|Autosomal dominant inheritance|Bowing of the vocal cords|Bulbar palsy|Bulbar signs|Decrease…	NA	NA	NA
Q9D1R9	6164	Rpl34	2	0.982349	0.00124984	0.237889	24.4804	24.4824	24.3955	24.2895	24.7398	24.346	25.6377	25.8792	25.2937	25.3664	25.4734	25.1818	999070000	P49207	Component of the large ribosomal subunit. {ECO:0000269|PubMed:23636399, ECO:0000269|PubMed:25901680, ECO:0000269|PubMed:25957688, ECO:0000305|PubMed:12962325}.	Cytoplasm, cytosol {ECO:0000269|PubMed:25957688}. Cytoplasm {ECO:0000305|PubMed:23636399, ECO:0000305|PubMed:25901680}. Endoplasmic reticulum {ECO:0000250|UniProtKB:Q29223}. Note=Detected on cytosolic polysomes (PubMed:25957688). Detected in ribosomes that are associated with the rough endoplasmic reticulum (By similarity). {ECO:0000250|UniProtKB:Q29223, ECO:0000269|PubMed:25957688}.	NA	3D-structure|Acetylation|Complete proteome|Cytoplasm|Direct protein sequencing|Endoplasmic reticulum|Isopeptide bond|Phosphoprotein|Reference proteome|Ribonucleoprotein|Ribosomal protein|Ubl conjugation	biosynthetic process;catabolic process;cellular biosynthetic process;cellular catabolic process;cellular component disassembly;cellular component disassembly at cellular level;cellular component organization;cellular component organization at cellular level;cellular component organization or biogenesis;cellular component organization or biogenesis at cellular level;cellular macromolecular complex…	binding;nucleic acid binding;RNA binding;structural constituent of ribosome;structural molecule activity	cell part;cytoplasm;cytoplasmic part;cytosol;cytosolic large ribosomal subunit;extracellular membrane-bounded organelle;extracellular organelle;extracellular region part;extracellular vesicular exosome;intracellular non-membrane-bounded organelle;intracellular organelle;intracellular organelle part;intracellular part;large ribosomal subunit;macromolecular complex;membrane-bounded organelle;membra…	Ribosomal_L34e	AACTTT_UNKNOWN;BERTUCCI_INVASIVE_CARCINOMA_DUCTAL_VS_LOBULAR_DN;BHATI_G2M_ARREST_BY_2METHOXYESTRADIOL_DN;BILANGES_RAPAMYCIN_SENSITIVE_GENES;BIOSYNTHETIC_PROCESS;CELLULAR_BIOSYNTHETIC_PROCESS;CELLULAR_MACROMOLECULE_METABOLIC_PROCESS;CELLULAR_PROTEIN_METABOLIC_PROCESS;chr4q25;CTTTGT_V$LEF1_Q2;DAZARD_RESPONSE_TO_UV_NHEK_UP;DAZARD_UV_RESPONSE_CLUSTER_G1;GCM_NPM1;GCM_TPT1;GNF2_DDX5;GNF2_EIF3S6;GNF2_GL…	Ribosomal_L34Ae;Ribosomal_L34e_CS	616862	4V6X	NA	REACT_115902;REACT_1404;REACT_1797;REACT_1986;REACT_2085;REACT_75768;REACT_75822;REACT_79;REACT_9491	NA	NA
P67778	5245	Phb	2	0.979754	8.8777e-06	0.238597	28.4256	28.5093	28.3465	28.3816	28.3268	28.3029	29.4544	29.407	29.278	29.4201	29.2724	29.2315	14138000000	P35232	Prohibitin inhibits DNA synthesis. It has a role in regulating proliferation. As yet it is unclear if the protein or the mRNA exhibits this effect. May play a role in regulating mitochondrial respiration activity and in aging. {ECO:0000269|PubMed:11302691}.	Mitochondrion inner membrane {ECO:0000250}.	Widely expressed in different tissues.	3D-structure|Acetylation|Alternative splicing|Coiled coil|Complete proteome|Direct protein sequencing|DNA synthesis|Membrane|Mitochondrion|Mitochondrion inner membrane|Phosphoprotein|Polymorphism|Proto-oncogene|Reference proteome	biological regulation;biosynthetic process;cell differentiation;cellular biosynthetic process;cellular component organization;cellular component organization at cellular level;cellular component organization or biogenesis;cellular component organization or biogenesis at cellular level;cellular developmental process;cellular macromolecule biosynthetic process;cellular macromolecule metabolic proce…	binding;complement binding;complement component C3a binding;complement component C3b binding;DNA binding;enzyme binding;G-protein-coupled receptor binding;histone deacetylase binding;nucleic acid binding;nucleic acid binding transcription factor activity;opsonin binding;protein binding;proteinase activated receptor binding;receptor binding;regulatory region DNA binding;regulatory region nucleic a…	cell part;cell surface;cytoplasm;cytoplasmic part;early endosome;endosome;extracellular membrane-bounded organelle;extracellular organelle;extracellular region part;extracellular vesicular exosome;integral to membrane;integral to plasma membrane;intracellular membrane-bounded organelle;intracellular organelle;intracellular organelle part;intracellular part;intrinsic to membrane;intrinsic to plasm…	Band_7	ACTGTGA,MIR-27A,MIR-27B;AGUIRRE_PANCREATIC_CANCER_COPY_NUMBER_UP;APOPTOSIS_GO;BENPORATH_MYC_TARGETS_WITH_EBOX;BILD_MYC_ONCOGENIC_SIGNATURE;BIOPOLYMER_METABOLIC_PROCESS;BIOPOLYMER_MODIFICATION;BOYAULT_LIVER_CANCER_SUBCLASS_G3_UP;BURTON_ADIPOGENESIS_5;CACTGTG,MIR-128A,MIR-128B;CAIRO_HEPATOBLASTOMA_CLASSES_UP;CELL_DEVELOPMENT;CELLULAR_MACROMOLECULE_METABOLIC_PROCESS;CELLULAR_PROTEIN_METABOLIC_PROCES…	Band_7;Prohibitin	176705	1LU7	NA	NA	NA	NA
Q9DBR0	10270	Akap8	2	0.97575	1.94216e-05	0.239692	24.3768	24.6637	24.4074	24.5163	23.8611	23.9354	25.4386	25.2937	25.2634	25.4741	25.4811	25.2822	973750000	O43823	Anchoring protein that mediates the subcellular compartmentation of cAMP-dependent protein kinase (PKA type II) (PubMed:9473338). Acts as an anchor for a PKA-signaling complex onto mitotic chromosomes, which is required for maintenance of chromosomes in a condensed form throughout mitosis. Recruits condensin complex subunit NCAPD2 to chromosomes required for chromatin condensation| the function a…	Nucleus {ECO:0000269|PubMed:19277197}. Nucleus matrix {ECO:0000269|PubMed:10601332}. Nucleus, nucleolus {ECO:0000269|PubMed:26683827}. Cytoplasm {ECO:0000250|UniProtKB:Q9DBR0}. Note=Associated with the nuclear matrix in interphase and redistributes mostly to chromatin at mitosis. However, mitotic chromatin localization has been questioned. Upon nuclear reassembly at the end of mitosis, is sequest…	Highly expressed in heart, liver, skeletal muscle, kidney and pancreas. Expressed in mature dendritic cells. {ECO:0000269|PubMed:19277197}.	Complete proteome|Cytoplasm|DNA-binding|Immunity|Innate immunity|Isopeptide bond|Metal-binding|Methylation|Nucleus|Phosphoprotein|Polymorphism|Protein transport|Reference proteome|Repeat|Transcription|Transcription regulation|Transport|Ubl conjugation|Zinc|Zinc-finger	biological regulation;cell cycle phase;cell cycle process;cellular component organization;cellular component organization at cellular level;cellular component organization or biogenesis;cellular component organization or biogenesis at cellular level;cellular macromolecule metabolic process;cellular metabolic process;cellular nitrogen compound metabolic process;cellular process;cellular response t…	binding;cation binding;DNA binding;double-stranded DNA binding;ion binding;metal ion binding;nucleic acid binding;structure-specific DNA binding;transition metal ion binding;zinc ion binding	cell part;chromosome;condensed chromosome;cytoplasmic part;female pronucleus;Golgi apparatus;intracellular membrane-bounded organelle;intracellular non-membrane-bounded organelle;intracellular organelle;intracellular organelle part;intracellular part;membrane;membrane-bounded organelle;mitochondrion;non-membrane-bounded organelle;nuclear matrix;nuclear part;nucleoplasm;nucleus;organelle;organelle…	AKAP95	ACAWNRNSRCGG_UNKNOWN;BIOCARTA_AKAP95_PATHWAY;BYSTRYKH_HEMATOPOIESIS_STEM_CELL_AND_BRAIN_QTL_TRANS;CELL_CYCLE_GO_0007049;CELL_CYCLE_PHASE;CELL_CYCLE_PROCESS;chr19p13;DOUGLAS_BMI1_TARGETS_UP;GATTGGY_V$NFY_Q6_01;GCCATNTTG_V$YY1_Q6;GGGCGGR_V$SP1_Q6;GOLDRATH_HOMEOSTATIC_PROLIFERATION;GRAESSMANN_APOPTOSIS_BY_DOXORUBICIN_DN;GRAESSMANN_RESPONSE_TO_MC_AND_DOXORUBICIN_DN;GROSS_HYPOXIA_VIA_ELK3_AND_HIF1A_DN…	AKAP95;Znf_C2H2-like	604692	NA	NA	NA	NA	NA
P63276	6218	Rps17	2	0.96553	0.000101632	0.242504	27.8829	28.0712	27.6487	27.6586	27.6122	27.3745	28.2483	28.4711	28.6626	28.6478	28.7327	28.59	10510000000	P08708	NA	NA	NA	3D-structure|Complete proteome|Diamond-Blackfan anemia|Direct protein sequencing|Isopeptide bond|Phosphoprotein|Polymorphism|Reference proteome|Ribonucleoprotein|Ribosomal protein|Ubl conjugation	biological regulation;biosynthetic process;catabolic process;cellular biosynthetic process;cellular catabolic process;cellular component assembly;cellular component assembly at cellular level;cellular component biogenesis;cellular component biogenesis at cellular level;cellular component disassembly;cellular component disassembly at cellular level;cellular component organization;cellular componen…	structural constituent of ribosome;structural molecule activity	adherens junction;anchoring junction;cell junction;cell part;cell-substrate adherens junction;cell-substrate junction;cytoplasmic part;cytosol;cytosolic small ribosomal subunit;extracellular membrane-bounded organelle;extracellular organelle;extracellular region part;extracellular vesicular exosome;focal adhesion;intracellular non-membrane-bounded organelle;intracellular organelle;intracellular o…	Ribosomal_S17e	ACEVEDO_LIVER_TUMOR_VS_NORMAL_ADJACENT_TISSUE_UP;BENPORATH_MYC_MAX_TARGETS;BHATI_G2M_ARREST_BY_2METHOXYESTRADIOL_DN;BILANGES_SERUM_AND_RAPAMYCIN_SENSITIVE_GENES;BIOSYNTHETIC_PROCESS;BROWN_MYELOID_CELL_DEVELOPMENT_UP;BRUINS_UVC_RESPONSE_EARLY_LATE;CELLULAR_BIOSYNTHETIC_PROCESS;CELLULAR_MACROMOLECULE_METABOLIC_PROCESS;CELLULAR_PROTEIN_METABOLIC_PROCESS;CHNG_MULTIPLE_MYELOMA_HYPERPLOID_UP;chr15q;DAN…	Ribosomal_S17e;Ribosomal_S17e_CS	180472	4V6X	Abnormal facial shape|Abnormality of the genital system|Abnormality of the hand|Abnormality of the urinary system|Acute leukemia|Arrhythmia|Atrial septal defect|Autosomal dominant inheritance|Cleft palate|Delayed puberty|Depressed nasal ridge|Erythroid hypoplasia|Fatigue|Macrocytic anemia|Migraine|Neutropenia|Pallor|Reticulocytopenia|Short nose|Short stature|Thick lower lip vermilion	REACT_1079;REACT_115902;REACT_1404;REACT_1797;REACT_1979;REACT_1986;REACT_2085;REACT_75768;REACT_75822;REACT_79;REACT_931;REACT_9491	NA	NA
P26041	4478	Msn	2	0.964245	0.00751454	0.24286	23.4074	23.3581	0	23.7026	23.5219	0	24.5188	24.4344	24.6002	23.3749	24.3014	24.3021	397620000	P26038	Probably involved in connections of major cytoskeletal structures to the plasma membrane. May inhibit herpes simplex virus 1 infection at an early stage. Plays a role in regulating the proliferation, migration, and adhesion of human lymphoid cells and participates in immunologic synapse formation (PubMed:27405666). {ECO:0000269|PubMed:21549406, ECO:0000269|PubMed:27405666}.	Cell membrane {ECO:0000269|PubMed:18586956}| Peripheral membrane protein {ECO:0000250|UniProtKB:P26041}| Cytoplasmic side {ECO:0000250|UniProtKB:P26041}. Cytoplasm, cytoskeleton {ECO:0000250|UniProtKB:P26041}. Apical cell membrane {ECO:0000250|UniProtKB:P26041}| Peripheral membrane protein {ECO:0000250|UniProtKB:P26041}| Cytoplasmic side {ECO:0000250|UniProtKB:P26041}. Cell projection, microvillu…	In all tissues and cultured cells studied.	3D-structure|Acetylation|Cell membrane|Cell projection|Complete proteome|Cytoplasm|Cytoskeleton|Direct protein sequencing|Disease mutation|Membrane|Phosphoprotein|Reference proteome|S-nitrosylation	anatomical structure development;biological adhesion;biological regulation;cell adhesion;cell development;cell migration;cell motility;cell-cell adhesion;cellular component movement;cellular developmental process;cellular process;developmental process;endothelial cell development;epithelial cell development;establishment of endothelial barrier;immune system process;leukocyte cell-cell adhesion;le…	binding;cell adhesion molecule binding;double-stranded RNA binding;enzyme binding;kinase binding;nucleic acid binding;protein binding;protein kinase binding;receptor binding;RNA binding;structural constituent of cytoskeleton;structural molecule activity	adherens junction;anchoring junction;apical part of cell;apical plasma membrane;basolateral plasma membrane;blood microparticle;cell junction;cell part;cell periphery;cell projection;cell projection membrane;cell projection part;cell-substrate adherens junction;cell-substrate junction;cytoplasm;cytoskeleton;extracellular membrane-bounded organelle;extracellular organelle;extracellular region part…	ERM;FERM_C;FERM_M;FERM_N	ACACTCC,MIR-122A;ATGCAGT,MIR-217;BENPORATH_MYC_TARGETS_WITH_EBOX;BERENJENO_TRANSFORMED_BY_RHOA_UP;BURTON_ADIPOGENESIS_8;CAGTATT,MIR-200B,MIR-200C,MIR-429;CAHOY_ASTROGLIAL;CHANG_CORE_SERUM_RESPONSE_UP;CHARAFE_BREAST_CANCER_LUMINAL_VS_BASAL_DN;CHARAFE_BREAST_CANCER_LUMINAL_VS_MESENCHYMAL_DN;chrxq11;CYCLIN_D1_UP.V1_UP;CYTOSKELETON;DANG_BOUND_BY_MYC;DANG_MYC_TARGETS_DN;DANG_REGULATED_BY_MYC_DN;DAVICI…	Band_41_domain;ERM;ERM_C_dom;Ez/rad/moesin_like;FERM/acyl-CoA-bd_prot_3-hlx;FERM_central;FERM_CS;FERM_domain;FERM_N;FERM_PH-like_C;Moesin_tail;PH_like_dom;Ubiquitin-rel_dom	309845	1E5W;1EF1;1SGH	Decreased antibody level in blood|Eczema|Lymphopenia|Neutropenia|Recurrent respiratory infections|Recurrent urinary tract infections|X-linked recessive inheritance	REACT_22365	NA	NA
P38647	3313	Hspa9	2	0.96402	0.000352443	0.242922	30.9136	30.9353	30.7963	30.9266	30.2425	30.5648	31.7629	32.1673	31.8753	31.53	31.7301	32.0965	106430000000	P38646	Chaperone protein which plays an important role in mitochondrial iron-sulfur cluster (ISC) biogenesis. Interacts with and stabilizes ISC cluster assembly proteins FXN, NFU1, NFS1 and ISCU (PubMed:26702583). Regulates erythropoiesis via stabilization of ISC assembly (PubMed:21123823, PubMed:26702583). May play a role in the control of cell proliferation and cellular aging (By similarity). {ECO:000…	Mitochondrion {ECO:0000269|PubMed:22002106, ECO:0000269|PubMed:26702583}. Nucleus, nucleolus {ECO:0000269|PubMed:22002106}.	NA	3D-structure|Acetylation|ATP-binding|Chaperone|Complete proteome|Direct protein sequencing|Disease mutation|Dwarfism|Methylation|Mitochondrion|Nucleotide-binding|Nucleus|Phosphoprotein|Polymorphism|Reference proteome|Transit peptide	biological regulation;cellular macromolecule metabolic process;cellular metabolic process;cellular process;cellular protein metabolic process;establishment of localization;establishment of localization in cell;establishment of protein localization;establishment of protein localization in mitochondrion;establishment of protein localization to organelle;intracellular protein transport;intracellular…	adenyl nucleotide binding;adenyl ribonucleotide binding;ATP binding;binding;enzyme binding;nucleotide binding;protein binding;purine nucleotide binding;purine ribonucleoside triphosphate binding;purine ribonucleotide binding;ribonucleotide binding;ubiquitin protein ligase binding;unfolded protein binding	adherens junction;anchoring junction;cell junction;cell part;cell-substrate adherens junction;cell-substrate junction;cytoplasm;cytoplasmic part;extracellular membrane-bounded organelle;extracellular organelle;extracellular region part;extracellular vesicular exosome;focal adhesion;intracellular membrane-bounded organelle;intracellular non-membrane-bounded organelle;intracellular organelle;intrac…	HSP70	AMUNDSON_RESPONSE_TO_ARSENITE;ANTI_APOPTOSIS;APOPTOSIS_GO;BASSO_B_LYMPHOCYTE_NETWORK;BENPORATH_MYC_MAX_TARGETS;BLALOCK_ALZHEIMERS_DISEASE_DN;BLUM_RESPONSE_TO_SALIRASIB_UP;CACGTG_V$MYC_Q2;CAGTATT,MIR-200B,MIR-200C,MIR-429;CAMP_UP.V1_UP;CASORELLI_ACUTE_PROMYELOCYTIC_LEUKEMIA_DN;CELL_DEVELOPMENT;CELL_SURFACE;CHEMNITZ_RESPONSE_TO_PROSTAGLANDIN_E2_UP;chr5q31;CONCANNON_APOPTOSIS_BY_EPOXOMICIN_UP;CYTOPL…	Chaperone_DnaK;Heat_shock_70_CS;Hsp_70_fam;HSP70_C;HSP70_peptide-bd	600548	3N8E;4KBO	Agenesis of corpus callosum|Anal atresia|Aplasia cutis congenita|Atopic dermatitis|Atrial septal defect|Autosomal dominant inheritance|Autosomal recessive inheritance|Bifid nasal tip|Brachycephaly|Coronal cleft vertebrae|Depressed nasal ridge|Dysplasia of the femoral head|Dysplastic corpus callosum|Epiphyseal dysplasia|Global developmental delay|High palate|Highly arched eyebrow|Hypodontia|Microt…	REACT_118595;REACT_264487	NA	NA
Q9JKB3	8531	Ybx3	2	0.963245	0.000166894	0.243136	25.1997	25.1417	25.1104	25.1193	24.9518	25.0042	26.2713	26.0734	25.932	26.2486	26.0828	25.8571	1732700000	P16989	Binds to the GM-CSF promoter. Seems to act as a repressor. Binds also to full-length mRNA and to short RNA sequences containing the consensus site 5'-UCCAUCA-3'. May have a role in translation repression (By similarity). {ECO:0000250}.	Cytoplasm. Nucleus.	Highly expressed in skeletal muscle and heart.	Acetylation|Alternative splicing|Complete proteome|Cytoplasm|DNA-binding|Methylation|Nucleus|Phosphoprotein|Polymorphism|Reference proteome|Repressor|Transcription|Transcription regulation	3'-UTR-mediated mRNA stabilization;anatomical structure development;biological regulation;cellular hyperosmotic response;cellular macromolecule metabolic process;cellular metabolic process;cellular nitrogen compound metabolic process;cellular process;cellular response to abiotic stimulus;cellular response to chemical stimulus;cellular response to cytokine stimulus;cellular response to organic sub…	binding;DNA binding;double-stranded DNA binding;enzyme binding;GTPase binding;mRNA 3'-UTR binding;mRNA binding;nucleic acid binding;nucleic acid binding transcription factor activity;protein binding;protein binding transcription factor activity;Ras GTPase binding;regulatory region DNA binding;regulatory region nucleic acid binding;Rho GTPase binding;RNA binding;RNA polymerase II regulatory region…	cell junction;cell part;cell-cell junction;cytoplasm;cytoplasmic part;intracellular membrane-bounded organelle;intracellular organelle;intracellular part;macromolecular complex;membrane-bounded organelle;nucleus;occluding junction;organelle;perinuclear region of cytoplasm;polysome;ribonucleoprotein complex;tight junction	CSD	NA	Cold_shock_prot;Cold-shock_CS;CSP_DNA-bd;NA-bd_OB-fold	603437	NA	NA	NA	NA	NA
Q91YT7	51441	Ythdf2	2	0.961727	0.00017545	0.243557	27.1137	26.9095	26.8264	26.8097	26.3564	26.7889	28.0286	28.0644	27.5639	27.6693	27.7108	27.8456	5210100000	Q9Y5A9	Specifically recognizes and binds N6-methyladenosine (m6A)-containing RNAs, and regulates mRNA stability (PubMed:24284625, PubMed:26046440, PubMed:26318451). M6A is a modification present at internal sites of mRNAs and some non- coding RNAs and plays a role in mRNA stability and processing (PubMed:22575960, PubMed:24284625, PubMed:25412658, PubMed:25412661). Acts as a regulator of mRNA stability:…	Cytoplasm, cytosol {ECO:0000269|PubMed:26458103}. Nucleus {ECO:0000269|PubMed:26458103}. Cytoplasm, P-body {ECO:0000269|PubMed:24284625}. Note=Localizes to the cytosol and relocates to the nucleus following heat shock stress (PubMed:26458103). {ECO:0000269|PubMed:26458103}.	NA	3D-structure|Acetylation|Alternative splicing|Complete proteome|Cytoplasm|Differentiation|Direct protein sequencing|Nucleus|Oogenesis|Phosphoprotein|Polymorphism|Reference proteome|RNA-binding	biological regulation;cellular macromolecule metabolic process;cellular metabolic process;cellular nitrogen compound metabolic process;cellular process;humoral immune response;immune response;immune system process;macromolecule metabolic process;metabolic process;mRNA metabolic process;nitrogen compound metabolic process;nucleic acid metabolic process;nucleobase-containing compound metabolic proc…	NA	cell part;cytoplasmic mRNA processing body;cytoplasmic part;intracellular non-membrane-bounded organelle;intracellular organelle;intracellular part;macromolecular complex;non-membrane-bounded organelle;organelle;ribonucleoprotein complex;RNA granule	YTH	AAAGACA,MIR-511;AACGGTT,MIR-451;AACTGGA,MIR-145;ACEVEDO_LIVER_CANCER_UP;ACTGCAG,MIR-17-3P;AGUIRRE_PANCREATIC_CANCER_COPY_NUMBER_DN;ATGTTTC,MIR-494;CAGCTG_V$AP4_Q5;CAGGTG_V$E12_Q6;CAGTGTT,MIR-141,MIR-200A;chr1p35;CTTTGT_V$LEF1_Q2;DARWICHE_PAPILLOMA_RISK_HIGH_DN;DARWICHE_PAPILLOMA_RISK_LOW_DN;DARWICHE_SKIN_TUMOR_PROMOTER_DN;DARWICHE_SQUAMOUS_CELL_CARCINOMA_DN;DIAZ_CHRONIC_MEYLOGENOUS_LEUKEMIA_UP;FI…	YTH_domain	610640	4RDN;4RDO;4WQN	NA	NA	NA	NA
Q62261	NA	Sptbn1	2	0.957662	0.000198271	0.244685	25.2881	25.2233	25.0858	25.4056	25.2623	25.23	26.2375	26.0094	26.1428	26.3571	26.1695	26.4941	1618600000	HUMAN62676	NA	NA	NA	NA	NA	NA	NA	NA	NA	NA	NA	NA	NA	NA	NA	NA
P62852	6230	Rps25	2	0.95399	7.7546e-05	0.245707	24.4657	24.7359	24.1384	24.1225	24.5127	24.1658	25.5073	25.0272	25.2126	25.4334	25.2197	25.3331	1067500000	P62851	NA	NA	NA	3D-structure|Acetylation|Complete proteome|Direct protein sequencing|Reference proteome|Ribonucleoprotein|Ribosomal protein	biosynthetic process;catabolic process;cellular biosynthetic process;cellular catabolic process;cellular component assembly;cellular component assembly at cellular level;cellular component disassembly;cellular component disassembly at cellular level;cellular component organization;cellular component organization at cellular level;cellular component organization or biogenesis;cellular component or…	binding;nucleic acid binding;RNA binding;structural constituent of ribosome;structural molecule activity	cell part;cytoplasm;cytoplasmic part;cytosol;cytosolic small ribosomal subunit;extracellular membrane-bounded organelle;extracellular organelle;extracellular region part;extracellular vesicular exosome;intracellular membrane-bounded organelle;intracellular non-membrane-bounded organelle;intracellular organelle;intracellular organelle part;intracellular part;macromolecular complex;membrane-bounded…	Ribosomal_S25	ACEVEDO_LIVER_TUMOR_VS_NORMAL_ADJACENT_TISSUE_UP;ACEVEDO_NORMAL_TISSUE_ADJACENT_TO_LIVER_TUMOR_DN;ACTTTAT,MIR-142-5P;BENPORATH_CYCLING_GENES;BENPORATH_MYC_MAX_TARGETS;BILANGES_SERUM_AND_RAPAMYCIN_SENSITIVE_GENES;BURTON_ADIPOGENESIS_1;chr11q23;DANG_BOUND_BY_MYC;GCM_TPT1;GNF2_EIF3S6;GNF2_FBL;GNF2_NPM1;GOLDRATH_NAIVE_VS_EFF_CD8_TCELL_UP;GOLDRATH_NAIVE_VS_MEMORY_CD8_TCELL_UP;GRADE_COLON_CANCER_UP;GSE…	Ribosomal_S25	180465	4V6X	NA	REACT_1079;REACT_115902;REACT_1404;REACT_1797;REACT_1979;REACT_1986;REACT_2085;REACT_75768;REACT_75822;REACT_79;REACT_931;REACT_9491	NA	NA
Q9R1P4	5682	Psma1	2	0.944578	0.00243092	0.248342	24.1239	24.4273	23.9987	24.414	0	24.1814	25.4294	25.4232	24.9816	0	24.9612	25.2048	884690000	P25786	Component of the 20S core proteasome complex involved in the proteolytic degradation of most intracellular proteins. This complex plays numerous essential roles within the cell by associating with different regulatory particles. Associated with two 19S regulatory particles, forms the 26S proteasome and thus participates in the ATP-dependent degradation of ubiquitinated proteins. The 26S proteasom…	Cytoplasm {ECO:0000269|PubMed:12181345}. Nucleus {ECO:0000269|PubMed:12181345}.	NA	3D-structure|Acetylation|Alternative splicing|Complete proteome|Cytoplasm|Direct protein sequencing|Glycoprotein|Hydrolase|Immunity|Isopeptide bond|Nucleus|Phosphoprotein|Polymorphism|Protease|Proteasome|Reference proteome|Threonine protease|Ubl conjugation	activation of immune response;activation of innate immune response;anaphase-promoting complex-dependent proteasomal ubiquitin-dependent protein catabolic process;antigen processing and presentation;antigen processing and presentation of exogenous antigen;antigen processing and presentation of exogenous peptide antigen;antigen processing and presentation of exogenous peptide antigen via MHC class …	binding;catalytic activity;endopeptidase activity;hydrolase activity;nucleic acid binding;peptidase activity;peptidase activity, acting on L-amino acid peptides;RNA binding;threonine-type endopeptidase activity;threonine-type peptidase activity	cell part;centrosome;cytoplasm;cytoplasmic part;cytoskeletal part;cytosol;extracellular membrane-bounded organelle;extracellular organelle;extracellular region part;extracellular vesicular exosome;intracellular membrane-bounded organelle;intracellular non-membrane-bounded organelle;intracellular organelle;intracellular organelle part;intracellular part;macromolecular complex;membrane-bounded orga…	Proteasome;Proteasome_A_N	AAAGACA,MIR-511;ACTGTGA,MIR-27A,MIR-27B;AGCYRWTTC_UNKNOWN;BAKKER_FOXO3_TARGETS_DN;BENPORATH_MYC_MAX_TARGETS;BENPORATH_NANOG_TARGETS;BERENJENO_TRANSFORMED_BY_RHOA_UP;BIOCARTA_PROTEASOME_PATHWAY;BLALOCK_ALZHEIMERS_DISEASE_DN;BRUINS_UVC_RESPONSE_LATE;BURTON_ADIPOGENESIS_5;CASORELLI_ACUTE_PROMYELOCYTIC_LEUKEMIA_DN;CASORELLI_ACUTE_PROMYELOCYTIC_LEUKEMIA_UP;chr11p15;DAIRKEE_TERT_TARGETS_UP;DANG_BOUND_B…	Ntn_hydrolases_N;Proteasome_asu_N;Proteasome_sua/b;Proteasome_suA-type	602854	4R3O;4R67	NA	REACT_11063;REACT_111056;REACT_111178;REACT_1156;REACT_118656;REACT_1221;REACT_13464;REACT_13565;REACT_150471;REACT_1614;REACT_188323;REACT_188330;REACT_1949;REACT_20549;REACT_25325;REACT_263873;REACT_263883;REACT_264438;REACT_264478;REACT_264605;REACT_267700;REACT_268156;REACT_268366;REACT_268718;REACT_4;REACT_6761;REACT_6785;REACT_6821;REACT_6850;REACT_6871;REACT_75842;REACT_9003;REACT_9031;REA…	NA	NA
Q80YV2	51530	Zc3hc1	2	0.935659	0.00156952	0.250856	23.8484	23.6973	23.7058	23.5674	23.8026	23.9171	24.5418	24.8374	24.8256	24.4298	25.0592	24.4654	564240000	Q86WB0	Essential component of a SCF-type E3 ligase complex, SCF(NIPA), a complex that controls mitotic entry by mediating ubiquitination and subsequent degradation of cyclin B1 (CCNB1). Its cell-cycle-dependent phosphorylation regulates the assembly of the SCF(NIPA) complex, restricting CCNB1 ubiquitination activity to interphase. Its inactivation results in nuclear accumulation of CCNB1 in interphase a…	Nucleus {ECO:0000269|PubMed:12748172}.	Widely expressed. Highly expressed in heart, skeletal muscle and testis. Expressed in brain, placenta, lung, kidney, liver, pancreas, spleen, thymus, prostate, ovary small intestine and colon. Weakly or not expressed in leukocytes. {ECO:0000269|PubMed:12748172}.	Acetylation|Alternative splicing|Cell cycle|Cell division|Complete proteome|Metal-binding|Mitosis|Nucleus|Phosphoprotein|Polymorphism|Reference proteome|Ubl conjugation pathway|Zinc|Zinc-finger	cell cycle phase;cell cycle process;cell division;cellular component organization;cellular component organization at cellular level;cellular component organization or biogenesis;cellular component organization or biogenesis at cellular level;cellular macromolecule metabolic process;cellular metabolic process;cellular process;cellular protein metabolic process;macromolecule metabolic process;macro…	binding;cation binding;enzyme binding;ion binding;kinase binding;metal ion binding;protein binding;protein kinase binding;transition metal ion binding;zinc ion binding	cell part;intracellular membrane-bounded organelle;intracellular organelle;intracellular organelle part;intracellular part;membrane;membrane-bounded organelle;nuclear membrane;nuclear part;nucleus;organelle;organelle membrane;organelle part	Rsm1;zf-C3HC	AACTTT_UNKNOWN;AAGWWRNYGGC_UNKNOWN;ACEVEDO_FGFR1_TARGETS_IN_PROSTATE_CANCER_MODEL_DN;AKT_UP_MTOR_DN.V1_DN;BENPORATH_CYCLING_GENES;BRUINS_UVC_RESPONSE_EARLY_LATE;CCAWNWWNNNGGC_UNKNOWN;chr7q32;ENZYME_BINDING;FIRESTEIN_PROLIFERATION;GCCATNTTG_V$YY1_Q6;GOERING_BLOOD_HDL_CHOLESTEROL_QTL_TRANS;GSE14000_4H_VS_16H_LPS_DC_DN;GSE14000_TRANSLATED_RNA_VS_MRNA_4H_LPS_DC_UP;GSE14000_TRANSLATED_RNA_VS_MRNA_DC_U…	NIPA/Rsm1;Znf_C3HC-like	NA	NA	NA	NA	NA	NA
Q9JHU9	51477	Isyna1	2	0.934014	0.0196541	0.251322	24.7879	24.3207	24.3871	24.5792	24.8998	0	25.7177	25.8847	25.5364	25.2941	0	0	1246300000	Q9NPH2	Key enzyme in myo-inositol biosynthesis pathway that catalyzes the conversion of glucose 6-phosphate to 1-myo-inositol 1-phosphate in a NAD-dependent manner. Rate-limiting enzyme in the synthesis of all inositol-containing compounds. {ECO:0000269|PubMed:15024000}.	Cytoplasm {ECO:0000250}.	Highly expressed in testis, ovary, heart, placenta and pancreas. Weakly expressed in blood leukocyte, thymus, skeletal muscle and colon. {ECO:0000269|PubMed:12941308}.	Alternative splicing|Complete proteome|Cytoplasm|Inositol biosynthesis|Isomerase|Lipid biosynthesis|Lipid metabolism|NAD|Phospholipid biosynthesis|Phospholipid metabolism|Reference proteome	alcohol biosynthetic process;alcohol metabolic process;biosynthetic process;carbohydrate biosynthetic process;carbohydrate metabolic process;cellular biosynthetic process;cellular carbohydrate biosynthetic process;cellular carbohydrate metabolic process;cellular lipid metabolic process;cellular metabolic process;cellular process;inositol biosynthetic process;inositol metabolic process;inositol ph…	catalytic activity;inositol-3-phosphate synthase activity;intramolecular lyase activity;isomerase activity	cell part;cytoplasmic part;cytosol;intracellular part	Inos-1-P_synth;NAD_binding_5	AACTTT_UNKNOWN;ACEVEDO_FGFR1_TARGETS_IN_PROSTATE_CANCER_MODEL_UP;AKT_UP_MTOR_DN.V1_DN;AMUNDSON_RESPONSE_TO_ARSENITE;BCAT_GDS748_DN;BLUM_RESPONSE_TO_SALIRASIB_DN;BRCA1_DN.V1_UP;BRUINS_UVC_RESPONSE_VIA_TP53_GROUP_A;BURTON_ADIPOGENESIS_PEAK_AT_24HR;chr19p13;DIAZ_CHRONIC_MEYLOGENOUS_LEUKEMIA_UP;GATAAGR_V$GATA_C;GRAESSMANN_APOPTOSIS_BY_DOXORUBICIN_UP;GSE11057_PBMC_VS_MEM_CD4_TCELL_DN;GSE12366_PLASMA_C…	Myo-inos-1-P_Synthase;Myo-inos-1-P_Synthase_GAPDH;NAD(P)-bd_dom	611670	NA	NA	REACT_150352	NA	NA
Q9QYC0;Q9QYB8	NA	Add1	2	0.927796	0.000416435	0.253087	27.2334	27.299	27.4287	27.453	27.3281	27.3679	27.9693	28.3993	28.148	28.4255	28.3934	28.1404	6485500000	NA	NA	NA	NA	NA	NA	NA	NA	NA	NA	NA	NA	NA	NA	NA	NA	NA
P15864;Q07133	NA	Hist1h1c	2	0.927035	5.29746e-05	0.253304	27.7503	27.9033	27.6995	27.6316	28.0747	27.7497	28.9033	28.7061	28.5021	28.736	28.6475	28.5267	10012000000	NA	NA	NA	NA	NA	NA	NA	NA	NA	NA	NA	NA	NA	NA	NA	NA	NA
P56382	514	Atp5e	2	0.926754	0.000325516	0.253384	22.9846	23.6201	23.4588	0	23.3624	22.9639	23.9768	24.4554	24.0677	24.1561	23.9021	24.2875	573920000	P56381	Mitochondrial membrane ATP synthase (F(1)F(0) ATP synthase or Complex V) produces ATP from ADP in the presence of a proton gradient across the membrane which is generated by electron transport complexes of the respiratory chain. F-type ATPases consist of two structural domains, F(1) - containing the extramembraneous catalytic core, and F(0) - containing the membrane proton channel, linked togethe…	Mitochondrion. Mitochondrion inner membrane.	Ubiquitous.	Acetylation|ATP synthesis|CF(1)|Complete proteome|Disease mutation|Hydrogen ion transport|Hydrolase|Ion transport|Membrane|Mitochondrion|Mitochondrion inner membrane|Primary mitochondrial disease|Reference proteome|Transport	ATP biosynthetic process;ATP metabolic process;ATP synthesis coupled proton transport;biosynthetic process;cation transport;cellular biosynthetic process;cellular metabolic process;cellular nitrogen compound biosynthetic process;cellular nitrogen compound metabolic process;cellular process;electron transport chain;energy coupled proton transport, down electrochemical gradient;establishment of loc…	active transmembrane transporter activity;ATPase activity;ATPase activity, coupled;ATPase activity, coupled to movement of substances;ATPase activity, coupled to transmembrane movement of ions;ATPase activity, coupled to transmembrane movement of substances;catalytic activity;cation transmembrane transporter activity;cation-transporting ATPase activity;hydrogen ion transmembrane transporter activ…	cell part;cytoplasmic part;intracellular organelle lumen;intracellular organelle part;intracellular part;macromolecular complex;membrane part;membrane-enclosed lumen;mitochondrial matrix;mitochondrial membrane part;mitochondrial part;mitochondrial proton-transporting ATP synthase complex;mitochondrial proton-transporting ATP synthase complex, catalytic core F(1);organelle lumen;organelle part;pro…	ATP-synt_Eps	AGUIRRE_PANCREATIC_CANCER_COPY_NUMBER_UP;BENPORATH_MYC_MAX_TARGETS;BLALOCK_ALZHEIMERS_DISEASE_DN;BOUDOUKHA_BOUND_BY_IGF2BP2;chr20q13;CYTOPLASM;CYTOPLASMIC_PART;DANG_BOUND_BY_MYC;DELACROIX_RAR_BOUND_ES;ENVELOPE;GINESTIER_BREAST_CANCER_20Q13_AMPLIFICATION_UP;GRABARCZYK_BCL11B_TARGETS_UP;GRADE_COLON_CANCER_UP;GSE13484_12H_VS_3H_YF17D_VACCINE_STIM_PBMC_UP;GSE13484_3H_UNSTIM_VS_YF17D_VACCINE_STIM_PBMC…	ATPase_F1-cplx_esu_mt	606153	NA	3-Methylglutaconic aciduria|Autosomal recessive inheritance|Decreased activity of mitochondrial ATP synthase complex|Hypertrophic cardiomyopathy|Intellectual disability|Lactic acidosis|Peripheral neuropathy	REACT_6759	NA	NA
[truncated: 1,968 more rows]
