# Supplementary material for: ZDHHC5 interacts physically and functionally with DLG1 at primary cilia and regulates ciliary length and kidney morphology
Source: Front Cell Dev Biol. 2026 Jun 10;14:1805468. doi: 10.3389/fcell.2026.1805468 (PMC13290907; doi:10.3389/fcell.2026.1805468)
Supplement: Supplementary file 3 [file Table1.xlsx]

## Sheet: Zebrafish zdhhc5 oligos
crRNAs	IDT name	Sequence
zdhhc5a-ex1	Dr.Cas9.ZDHHC5A.1.AA	/AltR1/rGrArG rArCrU rGrGrC rArCrG rUrArG rCrGrA rCrUrG rUrUrU rUrArG rArGrC rUrArU rGrCrU /AltR2/
zdhhc5a-ex4	Dr.Cas9.ZDHHC5A.1.AC	/AltR1/rGrGrG rUrGrA rArCrA rArCrU rGrUrA rUrCrG rGrCrG rUrUrU rUrArG rArGrC rUrArU rGrCrU /AltR2/
zdhhc5a-ex7	CD.Cas9.JXBS0765.AC	/AltR1/rGrUrA rCrUrU rGrArC rArArC rGrGrA rArUrC rCrArG rUrUrU rUrArG rArGrC rUrArU rGrCrU /AltR2/
zdhhc5b-ex1	CD.Cas9.WDBK2373.AB	/AltR1/rCrGrU rGrGrC rUrCrC rCrArC rArArG rGrArA rArGrG rUrUrU rUrArG rArGrC rUrArU rGrCrU /AltR2/
zdhhc5b-ex4	CD.Cas9.VXBQ5367.AQ	/AltR1/rUrCrA rArCrA rArCrU rGrCrA rUrUrG rGrGrA rGrGrG rUrUrU rUrArG rArGrC rUrArU rGrCrU /AltR2/
zdhhc5b-ex5	CD.Cas9.VXBQ5367.AC	/AltR1/rArArC rCrUrG rUrGrA rGrUrC rCrUrG rCrArA rCrUrG rUrUrU rUrArG rArGrC rUrArU rGrCrU /AltR2/
control-1		/AltR1/rCrGrU rUrArA rUrCrG rCrGrU rArUrA rArUrA rCrGrG rUrUrU rUrArG rArGrC rUrArU rGrCrU/AltR2/
control-2		/AltR1/rCrArU rArUrU rGrCrG rCrGrU rArUrA rGrUrC rGrCrG rUrUrU rUrArG rArGrC rUrArU rGrCrU/AltR2/
control-3		/AltR1/rGrGrC rGrCrG rUrArU rArGrU rCrGrC rGrCrG rUrArG rUrUrU rUrArG rArGrC rUrArU rGrCrU/AltR2/
Primers used to test genome editing		Sequence
zZdhhc5a-gRNA test-Ex1-F		CAACACAAACGCATTCCCTAAC
zZdhhc5a-gRNA test-Ex1-R		CGTGCTGACTCATCCATCATAA
zZdhhc5a-gRNAt-ex4-F		AGAGAAGTGTGCTTGCTCTG
zZdhhc5a-gRNAt-ex4-R		CTGGGTGTGGTAGAGAATGAAG
zZdhhc5a-gRNA test-Ex7-F		GTAGAAAGAGGAAGGCTCAGAC
zZdhhc5a-gRNA test-Ex7-R		TGATGACCATATACACGAGAAACT
zZdhhc5b-gRNAt-ex1-F		CAAATGCCTGTGGGTTTGAG
zZdhhc5b-gRNAt-ex1-R		GAGCGGAATGAAGGAGGAAA
zZdhhc5b-gRNAt-ex4-F		GGTTGTGCTATTGTGCTGATTT
zZdhhc5b-gRNAt-ex4-R		GACCAGGTCCAGCTGTTTAG
zZdhhc5b-gRNAt-ex5-F		ACACCAACCTCCTTAACTCATC
zZdhhc5b-gRNAt-ex5-R		ACCCTTAGAAATCAGGCAGAAG
